# Supplementary material for: Predictors of voluntary medical male circumcision prevalence among men aged 25-39 years in Nyanza region, Kenya: Results from the baseline survey of the TASCO study
Source: PLoS One. 2017 Oct 5;12(10):e0185872. doi: 10.1371/journal.pone.0185872 (PMC5628861; doi:10.1371/journal.pone.0185872)
Supplement: S1 Dataset — (XLSX) [file pone.0185872.s003.xlsx]

## Sheet: Sheet1
county	location	Has phone contact	Study Arm	Age	Circumcision status	Marital Status	Religion	education	Employment Status	age group
KISUMU	CENTRA KISUMU	no	DSO	30	NO	MARRIED	CHRISTIAN	PRIMARY	UNEMPLOYED	30-34
KISUMU	CENTRA KISUMU	no	DSO	35	NO	DIVORCED/SEPARATED/WIDOWED	CHRISTIAN	PRIMARY	UNEMPLOYED	35-39
KISUMU	CENTRA KISUMU	no	DSO	27	NO	MARRIED	CHRISTIAN	PRIMARY	SALARIES/WAGES	25-29
KISUMU	CENTRA KISUMU	yes	DSO	35	YES	SINGLE	CHRISTIAN	PRIMARY	SALARIES/WAGES	35-39
KISUMU	CENTRA KISUMU	yes	DSO	29	NO	MARRIED	CHRISTIAN	SECONDARY	SALARIES/WAGES	25-29
KISUMU	CENTRA KISUMU	yes	DSO	32	YES	MARRIED	CHRISTIAN	UNIVERSITY	SALARIES/WAGES	30-34
KISUMU	CENTRA KISUMU	no	DSO	34	YES	SINGLE	CHRISTIAN	PRIMARY	UNEMPLOYED	30-34
KISUMU	CENTRA KISUMU	yes	DSO	38	YES	MARRIED	CHRISTIAN	SECONDARY	SALARIES/WAGES	35-39
KISUMU	CENTRA KISUMU	yes	DSO	30	YES	MARRIED	CHRISTIAN	SECONDARY	UNEMPLOYED	30-34
KISUMU	CENTRA KISUMU	yes	DSO	30	NO	MARRIED	CHRISTIAN	COLLEGE	SALARIES/WAGES	30-34
KISUMU	CENTRA KISUMU	yes	DSO	27	YES	SINGLE	CHRISTIAN	SECONDARY	UNEMPLOYED	25-29
KISUMU	CENTRA KISUMU	yes	DSO	31	YES	MARRIED	CHRISTIAN	COLLEGE	SALARIES/WAGES	30-34
KISUMU	CENTRA KISUMU	yes	DSO	39	NO	MARRIED	CHRISTIAN	PRIMARY	SALARIES/WAGES	35-39
KISUMU	CENTRA KISUMU	yes	DSO	32	YES	SINGLE	CHRISTIAN	SECONDARY	UNEMPLOYED	30-34
KISUMU	CENTRA KISUMU	yes	DSO	29	YES	MARRIED	CHRISTIAN	PRIMARY	SALARIES/WAGES	25-29
KISUMU	CENTRA KISUMU	yes	DSO	31	NO	MARRIED	CHRISTIAN	PRIMARY	SALARIES/WAGES	30-34
KISUMU	CENTRA KISUMU	yes	DSO	28	YES	MARRIED	CHRISTIAN	PRIMARY	SALARIES/WAGES	25-29
KISUMU	CENTRA KISUMU	yes	DSO	26	NO	MARRIED	CHRISTIAN	PRIMARY	SALARIES/WAGES	25-29
KISUMU	CENTRA KISUMU	yes	DSO	32	NO	MARRIED	CHRISTIAN	SECONDARY	SALARIES/WAGES	30-34
KISUMU	CENTRA KISUMU	yes	DSO	27	YES	SINGLE	CHRISTIAN	SECONDARY	SALARIES/WAGES	25-29
KISUMU	CENTRA KISUMU	yes	DSO	38	YES	MARRIED	CHRISTIAN	SECONDARY	SALARIES/WAGES	35-39
KISUMU	CENTRA KISUMU	yes	DSO	32	YES	MARRIED	CHRISTIAN	SECONDARY	SALARIES/WAGES	30-34
KISUMU	CENTRA KISUMU	yes	IPC	26	NO	MARRIED	CHRISTIAN	UNIVERSITY	UNEMPLOYED	25-29
KISUMU	CENTRA KISUMU	yes	CONTROL	29	NO	MARRIED	CHRISTIAN	PRIMARY	SALARIES/WAGES	25-29
KISUMU	CENTRA KISUMU	yes	CONTROL	33	NO	MARRIED	CHRISTIAN	SECONDARY	SALARIES/WAGES	30-34
KISUMU	CENTRA KISUMU	yes	CONTROL	29	YES	MARRIED	CHRISTIAN	PRIMARY	SALARIES/WAGES	25-29
KISUMU	CENTRA KISUMU	yes	DSO	31	NO	MARRIED	CHRISTIAN	SECONDARY	SALARIES/WAGES	30-34
KISUMU	CENTRA KISUMU	no	DSO	37	NO	MARRIED	CHRISTIAN	COLLEGE	SALARIES/WAGES	35-39
KISUMU	CENTRA KISUMU	no	DSO	32	NO	MARRIED	CHRISTIAN	PRIMARY	UNEMPLOYED	30-34
KISUMU	CENTRA KISUMU	no	DSO	36	YES	MARRIED	CHRISTIAN	SECONDARY	SALARIES/WAGES	35-39
KISUMU	CENTRA KISUMU	yes	DSO	38	NO	MARRIED	CHRISTIAN	PRIMARY	SALARIES/WAGES	35-39
KISUMU	CENTRA KISUMU	no	DSO	31	YES	MARRIED	CHRISTIAN	PRIMARY	SALARIES/WAGES	30-34
KISUMU	CENTRA KISUMU	yes	DSO	30	NO	MARRIED	CHRISTIAN	SECONDARY	SALARIES/WAGES	30-34
KISUMU	CENTRA KISUMU	yes	DSO	25	NO	SINGLE	CHRISTIAN	UNIVERSITY	UNEMPLOYED	25-29
KISUMU	CENTRA KISUMU	yes	DSO	34	YES	MARRIED	CHRISTIAN	SECONDARY	SALARIES/WAGES	30-34
KISUMU	CENTRA KISUMU	no	DSO	28	NO	SINGLE	CHRISTIAN	SECONDARY	SALARIES/WAGES	25-29
KISUMU	CENTRA KISUMU	yes	DSO	27	YES	MARRIED	CHRISTIAN	PRIMARY	UNEMPLOYED	25-29
KISUMU	CENTRA KISUMU	yes	DSO	39	YES	MARRIED	CHRISTIAN	SECONDARY	SALARIES/WAGES	35-39
KISUMU	CENTRA KISUMU	no	DSO	31	YES	MARRIED	CHRISTIAN	PRIMARY	SALARIES/WAGES	30-34
KISUMU	CENTRA KISUMU	no	DSO	33	YES	MARRIED	CHRISTIAN	PRIMARY	SALARIES/WAGES	30-34
KISUMU	CENTRA KISUMU	yes	DSO	37	NO	MARRIED	CHRISTIAN	SECONDARY	SALARIES/WAGES	35-39
KISUMU	CENTRA KISUMU	yes	DSO	30	YES	MARRIED	CHRISTIAN	SECONDARY	SALARIES/WAGES	30-34
KISUMU	CENTRA KISUMU	yes	DSO	27	YES	MARRIED	CHRISTIAN	PRIMARY	SALARIES/WAGES	25-29
KISUMU	CENTRA KISUMU	no	DSO	35	YES	MARRIED	CHRISTIAN	PRIMARY	SALARIES/WAGES	35-39
KISUMU	CENTRA KISUMU	yes	DSO	28	YES	MARRIED	CHRISTIAN	COLLEGE	SALARIES/WAGES	25-29
KISUMU	CENTRA KISUMU	yes	DSO	33	YES	MARRIED	CHRISTIAN	COLLEGE	SALARIES/WAGES	30-34
KISUMU	CENTRA KISUMU	yes	DSO	34	YES	SINGLE	CHRISTIAN	COLLEGE	UNEMPLOYED	30-34
KISUMU	CENTRA KISUMU	yes	DSO	39	NO	MARRIED	CHRISTIAN	SECONDARY	UNEMPLOYED	35-39
KISUMU	CENTRA KISUMU	no	DSO	31	YES	MARRIED	CHRISTIAN	SECONDARY	UNEMPLOYED	30-34
KISUMU	CENTRA KISUMU	yes	DSO	36	NO	MARRIED	CHRISTIAN	SECONDARY	UNEMPLOYED	35-39
KISUMU	CENTRA KISUMU	yes	DSO	33	NO	MARRIED	CHRISTIAN	PRIMARY	UNEMPLOYED	30-34
KISUMU	CENTRA KISUMU	no	DSO	26	NO	SINGLE	CHRISTIAN	PRIMARY	SALARIES/WAGES	25-29
KISUMU	CENTRA KISUMU	yes	DSO	37	YES	MARRIED	CHRISTIAN	PRIMARY	SALARIES/WAGES	35-39
KISUMU	CENTRA KISUMU	yes	DSO	25	YES	SINGLE	CHRISTIAN	COLLEGE	SALARIES/WAGES	25-29
KISUMU	CENTRA KISUMU	yes	DSO	29	YES	MARRIED	CHRISTIAN	PRIMARY	SALARIES/WAGES	25-29
KISUMU	CENTRA KISUMU	no	DSO	30	YES	MARRIED	CHRISTIAN	PRIMARY	SALARIES/WAGES	30-34
KISUMU	CENTRA KISUMU	yes	DSO	27	YES	MARRIED	CHRISTIAN	PRIMARY	UNEMPLOYED	25-29
KISUMU	CENTRA KISUMU	no	DSO	35	YES	MARRIED	CHRISTIAN	SECONDARY	SALARIES/WAGES	35-39
KISUMU	CENTRA KISUMU	yes	DSO	31	NO	MARRIED	CHRISTIAN	PRIMARY	SALARIES/WAGES	30-34
KISUMU	CENTRA KISUMU	yes	DSO	35	NO	MARRIED	CHRISTIAN	SECONDARY	SALARIES/WAGES	35-39
KISUMU	CENTRA KISUMU	yes	DSO	38	YES	MARRIED	CHRISTIAN	PRIMARY	SALARIES/WAGES	35-39
KISUMU	CENTRA KISUMU	yes	DSO	34	YES	MARRIED	CHRISTIAN	PRIMARY	UNEMPLOYED	30-34
KISUMU	CENTRA KISUMU	yes	DSO	25	YES	MARRIED	CHRISTIAN	COLLEGE	UNEMPLOYED	25-29
KISUMU	CENTRA KISUMU	yes	DSO	26	YES	SINGLE	CHRISTIAN	SECONDARY	SALARIES/WAGES	25-29
KISUMU	CENTRA KISUMU	yes	DSO	35	NO	MARRIED	CHRISTIAN	PRIMARY	UNEMPLOYED	35-39
KISUMU	CENTRA KISUMU	yes	DSO	26	YES	SINGLE	CHRISTIAN	PRIMARY	SALARIES/WAGES	25-29
KISUMU	CENTRA KISUMU	yes	DSO	32	YES	MARRIED	CHRISTIAN	SECONDARY	SALARIES/WAGES	30-34
KISUMU	CENTRA KISUMU	yes	CONTROL	37	NO	MARRIED	CHRISTIAN	PRIMARY	UNEMPLOYED	35-39
KISUMU	CENTRA KISUMU	yes	CONTROL	38	NO	MARRIED	CHRISTIAN	NONE	UNEMPLOYED	35-39
KISUMU	CENTRA KISUMU	yes	CONTROL	39	NO	MARRIED	CHRISTIAN	PRIMARY	SALARIES/WAGES	35-39
KISUMU	CENTRA KISUMU	yes	CONTROL	25	NO	SINGLE	CHRISTIAN	PRIMARY	UNEMPLOYED	25-29
KISUMU	CENTRA KISUMU	yes	CONTROL	28	NO	MARRIED	CHRISTIAN	SECONDARY	SALARIES/WAGES	25-29
KISUMU	CENTRA KISUMU	yes	CONTROL	30	NO	MARRIED	CHRISTIAN	PRIMARY	UNEMPLOYED	30-34
KISUMU	CENTRA KISUMU	yes	CONTROL	36	NO	MARRIED	CHRISTIAN	PRIMARY	SALARIES/WAGES	35-39
KISUMU	CENTRA KISUMU	yes	CONTROL	32	NO	MARRIED	CHRISTIAN	PRIMARY	SALARIES/WAGES	30-34
KISUMU	CENTRA KISUMU	yes	CONTROL	39	YES	MARRIED	CHRISTIAN	NONE	SALARIES/WAGES	35-39
KISUMU	CENTRA KISUMU	yes	CONTROL	38	NO	MARRIED	CHRISTIAN	NONE	SALARIES/WAGES	35-39
KISUMU	CENTRA KISUMU	no	CONTROL	38	NO	MARRIED	CHRISTIAN	PRIMARY	SALARIES/WAGES	35-39
KISUMU	CENTRA KISUMU	yes	CONTROL	37	NO	MARRIED	CHRISTIAN	UNIVERSITY	SALARIES/WAGES	35-39
KISUMU	CENTRA KISUMU	yes	CONTROL	31	NO	MARRIED	CHRISTIAN	SECONDARY	SALARIES/WAGES	30-34
KISUMU	CENTRA KISUMU	yes	IPC	30	YES	DIVORCED/SEPARATED/WIDOWED	CHRISTIAN	PRIMARY	SALARIES/WAGES	30-34
KISUMU	CENTRA KISUMU	no	DSO	35	YES	MARRIED	CHRISTIAN	COLLEGE	SALARIES/WAGES	35-39
KISUMU	CENTRA KISUMU	no	DSO	38	YES	MARRIED	CHRISTIAN	COLLEGE	SALARIES/WAGES	35-39
KISUMU	CENTRA KISUMU	yes	CONTROL	35	NO	MARRIED	CHRISTIAN	SECONDARY	UNEMPLOYED	35-39
KISUMU	CENTRA KISUMU	no	CONTROL	27	NO	MARRIED	CHRISTIAN	SECONDARY	SALARIES/WAGES	25-29
KISUMU	CENTRA KISUMU	no	CONTROL	26	NO	SINGLE	CHRISTIAN	COLLEGE	UNEMPLOYED	25-29
KISUMU	CENTRA KISUMU	no	CONTROL	33	NO	MARRIED	CHRISTIAN	NONE	UNEMPLOYED	30-34
KISUMU	CENTRA KISUMU	yes	CONTROL	32	NO	MARRIED	CHRISTIAN	PRIMARY	SALARIES/WAGES	30-34
KISUMU	CENTRA KISUMU	yes	CONTROL	33	NO	MARRIED	CHRISTIAN	PRIMARY	SALARIES/WAGES	30-34
KISUMU	CENTRA KISUMU	yes	CONTROL	29	NO	SINGLE	CHRISTIAN	PRIMARY	SALARIES/WAGES	25-29
KISUMU	CENTRA KISUMU	yes	CONTROL	34	YES	MARRIED	CHRISTIAN	COLLEGE	SALARIES/WAGES	30-34
KISUMU	CENTRA KISUMU	no	DSO	31	YES	MARRIED	CHRISTIAN	COLLEGE	SALARIES/WAGES	30-34
KISUMU	CENTRA KISUMU	no	CONTROL	30	YES	MARRIED	CHRISTIAN	PRIMARY	SALARIES/WAGES	30-34
KISUMU	CENTRA KISUMU	yes	CONTROL	30	YES	MARRIED	CHRISTIAN	SECONDARY	SALARIES/WAGES	30-34
KISUMU	CENTRA KISUMU	no	CONTROL	34	YES	MARRIED	CHRISTIAN	PRIMARY	SALARIES/WAGES	30-34
KISUMU	CENTRA KISUMU	yes	CONTROL	37	YES	MARRIED	CHRISTIAN	NONE	SALARIES/WAGES	35-39
KISUMU	CENTRA KISUMU	yes	CONTROL	30	YES	SINGLE	CHRISTIAN	COLLEGE	SALARIES/WAGES	30-34
KISUMU	CENTRA KISUMU	no	DSO	32	YES	MARRIED	CHRISTIAN	SECONDARY	SALARIES/WAGES	30-34
KISUMU	CENTRA KISUMU	yes	DSO	36	NO	MARRIED	CHRISTIAN	UNIVERSITY	UNEMPLOYED	35-39
KISUMU	CENTRA KISUMU	no	DSO	31	NO	MARRIED	CHRISTIAN	PRIMARY	SALARIES/WAGES	30-34
KISUMU	CENTRA KISUMU	yes	DSO	35	YES	MARRIED	CHRISTIAN	COLLEGE	SALARIES/WAGES	35-39
KISUMU	CENTRA KISUMU	yes	DSO	28	NO	SINGLE	CHRISTIAN	PRIMARY	SALARIES/WAGES	25-29
KISUMU	CENTRA KISUMU	yes	DSO	29	NO	MARRIED	CHRISTIAN	COLLEGE	SALARIES/WAGES	25-29
KISUMU	CENTRA KISUMU	yes	DSO	38	NO	MARRIED	CHRISTIAN	SECONDARY	SALARIES/WAGES	35-39
KISUMU	CENTRA KISUMU	yes	DSO	26	YES	SINGLE	CHRISTIAN	UNIVERSITY	UNEMPLOYED	25-29
KISUMU	CENTRA KISUMU	yes	DSO	31	NO	MARRIED	CHRISTIAN	SECONDARY	UNEMPLOYED	30-34
KISUMU	CENTRA KISUMU	yes	DSO	27	YES	SINGLE	CHRISTIAN	COLLEGE	UNEMPLOYED	25-29
KISUMU	CENTRA KISUMU	yes	DSO	28	YES	MARRIED	CHRISTIAN	SECONDARY	SALARIES/WAGES	25-29
KISUMU	CENTRA KISUMU	yes	DSO	33	NO	MARRIED	CHRISTIAN	COLLEGE	SALARIES/WAGES	30-34
KISUMU	CENTRA KISUMU	yes	DSO	29	YES	MARRIED	CHRISTIAN	SECONDARY	SALARIES/WAGES	25-29
KISUMU	CENTRA KISUMU	yes	DSO	34	NO	MARRIED	CHRISTIAN	SECONDARY	SALARIES/WAGES	30-34
KISUMU	CENTRA KISUMU	yes	DSO	29	YES	MARRIED	CHRISTIAN	UNIVERSITY	SALARIES/WAGES	25-29
KISUMU	CENTRA KISUMU	yes	DSO+IPC	32	YES	MARRIED	CHRISTIAN	PRIMARY	SALARIES/WAGES	30-34
KISUMU	CENTRA KISUMU	yes	DSO+IPC	32	YES	MARRIED	CHRISTIAN	PRIMARY	SALARIES/WAGES	30-34
KISUMU	CENTRA KISUMU	yes	DSO+IPC	35	YES	MARRIED	CHRISTIAN	PRIMARY	UNEMPLOYED	35-39
KISUMU	CENTRA KISUMU	no	DSO+IPC	29	NO	MARRIED	CHRISTIAN	COLLEGE	SALARIES/WAGES	25-29
KISUMU	CENTRA KISUMU	yes	DSO+IPC	30	NO	MARRIED	CHRISTIAN	PRIMARY	UNEMPLOYED	30-34
KISUMU	CENTRA KISUMU	no	DSO+IPC	25	NO	MARRIED	CHRISTIAN	PRIMARY	SALARIES/WAGES	25-29
KISUMU	CENTRA KISUMU	yes	DSO+IPC	27	NO	DIVORCED/SEPARATED/WIDOWED	CHRISTIAN	PRIMARY	UNEMPLOYED	25-29
KISUMU	CENTRA KISUMU	yes	DSO	36	YES	MARRIED	CHRISTIAN	SECONDARY	SALARIES/WAGES	35-39
KISUMU	CENTRA KISUMU	yes	DSO	29	YES	MARRIED	CHRISTIAN	SECONDARY	SALARIES/WAGES	25-29
KISUMU	CENTRA KISUMU	yes	DSO	36	NO	MARRIED	CHRISTIAN	SECONDARY	SALARIES/WAGES	35-39
KISUMU	CENTRA KISUMU	yes	DSO	36	YES	MARRIED	CHRISTIAN	PRIMARY	SALARIES/WAGES	35-39
KISUMU	CENTRA KISUMU	yes	DSO	27	YES	MARRIED	CHRISTIAN	COLLEGE	SALARIES/WAGES	25-29
KISUMU	CENTRA KISUMU	yes	DSO	35	YES	MARRIED	CHRISTIAN	PRIMARY	SALARIES/WAGES	35-39
KISUMU	CENTRA KISUMU	yes	DSO	36	NO	MARRIED	CHRISTIAN	SECONDARY	SALARIES/WAGES	35-39
KISUMU	CENTRA KISUMU	yes	DSO	31	NO	MARRIED	CHRISTIAN	PRIMARY	SALARIES/WAGES	30-34
KISUMU	CENTRA KISUMU	yes	DSO	36	NO	MARRIED	CHRISTIAN	PRIMARY	SALARIES/WAGES	35-39
KISUMU	CENTRA KISUMU	yes	DSO	26	NO	MARRIED	CHRISTIAN	SECONDARY	UNEMPLOYED	25-29
KISUMU	CENTRA KISUMU	yes	DSO	39	NO	SINGLE	CHRISTIAN	UNIVERSITY	SALARIES/WAGES	35-39
KISUMU	CENTRA KISUMU	yes	DSO	32	NO	MARRIED	CHRISTIAN	PRIMARY	SALARIES/WAGES	30-34
KISUMU	EAST KOLWA	yes	DSO	27	NO	MARRIED	CHRISTIAN	PRIMARY	SALARIES/WAGES	25-29
KISUMU	EAST KOLWA	yes	DSO	33	YES	MARRIED	CHRISTIAN	SECONDARY	SALARIES/WAGES	30-34
KISUMU	EAST KOLWA	yes	DSO	34	YES	MARRIED	CHRISTIAN	COLLEGE	SALARIES/WAGES	30-34
KISUMU	EAST KOLWA	yes	DSO	33	YES	MARRIED	CHRISTIAN	SECONDARY	SALARIES/WAGES	30-34
KISUMU	EAST KOLWA	yes	DSO	33	YES	MARRIED	CHRISTIAN	COLLEGE	UNEMPLOYED	30-34
KISUMU	EAST KOLWA	no	DSO	28	YES	MARRIED	CHRISTIAN	PRIMARY	SALARIES/WAGES	25-29
KISUMU	EAST KOLWA	yes	DSO	34	YES	MARRIED	CHRISTIAN	COLLEGE	SALARIES/WAGES	30-34
KISUMU	EAST KOLWA	yes	DSO	29	YES	MARRIED	CHRISTIAN	PRIMARY	SALARIES/WAGES	25-29
KISUMU	EAST KOLWA	yes	DSO+IPC	28	NO	MARRIED	CHRISTIAN	PRIMARY	UNEMPLOYED	25-29
KISUMU	EAST KOLWA	yes	DSO+IPC	28	NO	MARRIED	CHRISTIAN	PRIMARY	UNEMPLOYED	25-29
KISUMU	EAST KOLWA	yes	DSO+IPC	37	NO	MARRIED	CHRISTIAN	PRIMARY	SALARIES/WAGES	35-39
KISUMU	EAST KOLWA	yes	DSO+IPC	30	YES	MARRIED	CHRISTIAN	PRIMARY	SALARIES/WAGES	30-34
KISUMU	EAST KOLWA	no	CONTROL	26	NO	MARRIED	CHRISTIAN	PRIMARY	SALARIES/WAGES	25-29
KISUMU	EAST KOLWA	no	DSO+IPC	26	NO	MARRIED	CHRISTIAN	PRIMARY	UNEMPLOYED	25-29
KISUMU	EAST KOLWA	yes	DSO	35	YES	DIVORCED/SEPARATED/WIDOWED	CHRISTIAN	PRIMARY	SALARIES/WAGES	35-39
KISUMU	EAST KOLWA	yes	DSO	37	YES	DIVORCED/SEPARATED/WIDOWED	CHRISTIAN	SECONDARY	SALARIES/WAGES	35-39
KISUMU	EAST KOLWA	yes	DSO	38	YES	MARRIED	CHRISTIAN	COLLEGE	SALARIES/WAGES	35-39
KISUMU	EAST KOLWA	yes	DSO	38	YES	MARRIED	CHRISTIAN	SECONDARY	SALARIES/WAGES	35-39
KISUMU	EAST KOLWA	yes	IPC	28	NO	MARRIED	CHRISTIAN	PRIMARY	SALARIES/WAGES	25-29
KISUMU	EAST KOLWA	yes	IPC	30	NO	SINGLE	CHRISTIAN	PRIMARY	UNEMPLOYED	30-34
KISUMU	EAST KOLWA	no	IPC	30	NO	MARRIED	CHRISTIAN	PRIMARY	UNEMPLOYED	30-34
KISUMU	EAST KOLWA	no	IPC	32	NO	MARRIED	CHRISTIAN	PRIMARY	UNEMPLOYED	30-34
KISUMU	EAST KOLWA	yes	IPC	27	NO	MARRIED	CHRISTIAN	PRIMARY	SALARIES/WAGES	25-29
KISUMU	EAST KOLWA	yes	IPC	25	NO	SINGLE	CHRISTIAN	PRIMARY	UNEMPLOYED	25-29
KISUMU	EAST KOLWA	yes	IPC	35	NO	MARRIED	CHRISTIAN	PRIMARY	SALARIES/WAGES	35-39
KISUMU	EAST KOLWA	yes	IPC	26	YES	SINGLE	CHRISTIAN	PRIMARY	UNEMPLOYED	25-29
KISUMU	EAST KOLWA	yes	IPC	31	NO	MARRIED	CHRISTIAN	COLLEGE	SALARIES/WAGES	30-34
KISUMU	EAST KOLWA	yes	IPC	35	NO	DIVORCED/SEPARATED/WIDOWED	CHRISTIAN	PRIMARY	SALARIES/WAGES	35-39
KISUMU	EAST KOLWA	yes	IPC	32	NO	DIVORCED/SEPARATED/WIDOWED	CHRISTIAN	PRIMARY	SALARIES/WAGES	30-34
KISUMU	EAST KOLWA	yes	IPC	31	YES	MARRIED	CHRISTIAN	SECONDARY	UNEMPLOYED	30-34
KISUMU	EAST KOLWA	yes	IPC	33	YES	SINGLE	CHRISTIAN	SECONDARY	SALARIES/WAGES	30-34
KISUMU	EAST KOLWA	yes	IPC	35	YES	MARRIED	CHRISTIAN	PRIMARY	SALARIES/WAGES	35-39
KISUMU	EAST KOLWA	yes	CONTROL	35	NO	MARRIED	CHRISTIAN	PRIMARY	SALARIES/WAGES	35-39
KISUMU	EAST KOLWA	yes	CONTROL	29	NO	MARRIED	CHRISTIAN	PRIMARY	SALARIES/WAGES	25-29
KISUMU	EAST KOLWA	yes	CONTROL	35	NO	MARRIED	CHRISTIAN	PRIMARY	SALARIES/WAGES	35-39
KISUMU	EAST KOLWA	yes	CONTROL	38	YES	MARRIED	CHRISTIAN	SECONDARY	UNEMPLOYED	35-39
KISUMU	EAST KOLWA	yes	CONTROL	28	NO	MARRIED	CHRISTIAN	SECONDARY	SALARIES/WAGES	25-29
KISUMU	EAST KOLWA	no	DSO	33	YES	MARRIED	CHRISTIAN	SECONDARY	SALARIES/WAGES	30-34
KISUMU	EAST KOLWA	no	DSO	32	NO	MARRIED	CHRISTIAN	PRIMARY	SALARIES/WAGES	30-34
KISUMU	EAST KOLWA	no	DSO	28	YES	MARRIED	CHRISTIAN	PRIMARY	SALARIES/WAGES	25-29
KISUMU	EAST KOLWA	yes	DSO	32	YES	MARRIED	CHRISTIAN	SECONDARY	SALARIES/WAGES	30-34
KISUMU	EAST KOLWA	yes	DSO	28	YES	MARRIED	CHRISTIAN	SECONDARY	SALARIES/WAGES	25-29
KISUMU	EAST KOLWA	yes	DSO	27	YES	MARRIED	CHRISTIAN	SECONDARY	SALARIES/WAGES	25-29
KISUMU	EAST KOLWA	yes	DSO	30	YES	MARRIED	CHRISTIAN	PRIMARY	SALARIES/WAGES	30-34
KISUMU	EAST KOLWA	no	DSO	36	YES	MARRIED	CHRISTIAN	COLLEGE	UNEMPLOYED	35-39
KISUMU	EAST KOLWA	no	DSO	31	YES	MARRIED	CHRISTIAN	COLLEGE	SALARIES/WAGES	30-34
KISUMU	EAST KOLWA	yes	DSO	30	YES	MARRIED	CHRISTIAN	PRIMARY	SALARIES/WAGES	30-34
KISUMU	EAST KOLWA	yes	DSO	35	NO	MARRIED	CHRISTIAN	SECONDARY	SALARIES/WAGES	35-39
KISUMU	EAST KOLWA	yes	DSO	34	YES	SINGLE	CHRISTIAN	PRIMARY	SALARIES/WAGES	30-34
KISUMU	EAST KOLWA	yes	DSO	34	NO	MARRIED	CHRISTIAN	PRIMARY	SALARIES/WAGES	30-34
KISUMU	EAST KOLWA	no	DSO	26	YES	SINGLE	CHRISTIAN	COLLEGE	SALARIES/WAGES	25-29
KISUMU	EAST KOLWA	yes	DSO	35	NO	MARRIED	CHRISTIAN	PRIMARY	SALARIES/WAGES	35-39
KISUMU	EAST KOLWA	yes	DSO	35	NO	MARRIED	CHRISTIAN	COLLEGE	SALARIES/WAGES	35-39
KISUMU	EAST KOLWA	no	IPC	26	NO	DIVORCED/SEPARATED/WIDOWED	CHRISTIAN	PRIMARY	SALARIES/WAGES	25-29
KISUMU	EAST KOLWA	yes	DSO+IPC	37	NO	SINGLE	CHRISTIAN	PRIMARY	UNEMPLOYED	35-39
KISUMU	EAST KOLWA	yes	DSO	31	YES	MARRIED	CHRISTIAN	SECONDARY	SALARIES/WAGES	30-34
KISUMU	EAST KOLWA	yes	DSO	26	YES	SINGLE	CHRISTIAN	SECONDARY	UNEMPLOYED	25-29
KISUMU	EAST KOLWA	yes	DSO	25	NO	SINGLE	CHRISTIAN	COLLEGE	UNEMPLOYED	25-29
KISUMU	EAST KOLWA	yes	DSO	31	NO	MARRIED	CHRISTIAN	SECONDARY	SALARIES/WAGES	30-34
KISUMU	EAST KOLWA	yes	DSO	35	YES	MARRIED	CHRISTIAN	SECONDARY	UNEMPLOYED	35-39
KISUMU	EAST KOLWA	yes	DSO	25	NO	MARRIED	CHRISTIAN	UNIVERSITY	SALARIES/WAGES	25-29
KISUMU	EAST KOLWA	yes	DSO	27	NO	MARRIED	CHRISTIAN	SECONDARY	SALARIES/WAGES	25-29
KISUMU	EAST KOLWA	yes	DSO	38	NO	MARRIED	CHRISTIAN	COLLEGE	SALARIES/WAGES	35-39
KISUMU	EAST KOLWA	yes	DSO+IPC	33	NO	MARRIED	CHRISTIAN	PRIMARY	SALARIES/WAGES	30-34
KISUMU	EAST KOLWA	yes	DSO	27	YES	MARRIED	CHRISTIAN	SECONDARY	UNEMPLOYED	25-29
KISUMU	EAST KOLWA	yes	DSO	33	NO	MARRIED	CHRISTIAN	COLLEGE	SALARIES/WAGES	30-34
KISUMU	EAST KOLWA	yes	DSO	36	NO	MARRIED	CHRISTIAN	SECONDARY	UNEMPLOYED	35-39
KISUMU	EAST KOLWA	yes	DSO	27	YES	MARRIED	CHRISTIAN	SECONDARY	SALARIES/WAGES	25-29
KISUMU	EAST KOLWA	yes	DSO	39	NO	MARRIED	CHRISTIAN	PRIMARY	SALARIES/WAGES	35-39
KISUMU	EAST KOLWA	yes	CONTROL	38	YES	MARRIED	CHRISTIAN	UNIVERSITY	SALARIES/WAGES	35-39
KISUMU	EAST KOLWA	yes	CONTROL	39	YES	MARRIED	CHRISTIAN	SECONDARY	SALARIES/WAGES	35-39
KISUMU	EAST KOLWA	yes	CONTROL	25	NO	SINGLE	CHRISTIAN	SECONDARY	SALARIES/WAGES	25-29
KISUMU	EAST KOLWA	yes	IPC	31	YES	MARRIED	CHRISTIAN	PRIMARY	UNEMPLOYED	30-34
KISUMU	EAST KOLWA	yes	IPC	32	NO	MARRIED	CHRISTIAN	PRIMARY	UNEMPLOYED	30-34
KISUMU	EAST KOLWA	yes	IPC	37	YES	MARRIED	CHRISTIAN	PRIMARY	UNEMPLOYED	35-39
KISUMU	EAST KOLWA	yes	IPC	33	NO	MARRIED	CHRISTIAN	COLLEGE	SALARIES/WAGES	30-34
KISUMU	EAST KOLWA	yes	IPC	39	NO	MARRIED	CHRISTIAN	PRIMARY	UNEMPLOYED	35-39
KISUMU	EAST KOLWA	yes	CONTROL	38	YES	MARRIED	NONE CHRISTIANS	PRIMARY	SALARIES/WAGES	35-39
KISUMU	EAST KOLWA	yes	CONTROL	27	NO	MARRIED	CHRISTIAN	SECONDARY	SALARIES/WAGES	25-29
KISUMU	EAST KOLWA	yes	CONTROL	30	YES	SINGLE	CHRISTIAN	PRIMARY	SALARIES/WAGES	30-34
KISUMU	EAST KOLWA	no	CONTROL	28	NO	MARRIED	CHRISTIAN	SECONDARY	SALARIES/WAGES	25-29
KISUMU	EAST KOLWA	yes	CONTROL	37	NO	MARRIED	CHRISTIAN	PRIMARY	SALARIES/WAGES	35-39
KISUMU	EAST KOLWA	yes	DSO+IPC	33	YES	MARRIED	CHRISTIAN	PRIMARY	SALARIES/WAGES	30-34
KISUMU	EAST KOLWA	yes	DSO+IPC	31	NO	DIVORCED/SEPARATED/WIDOWED	CHRISTIAN	PRIMARY	SALARIES/WAGES	30-34
KISUMU	EAST KOLWA	yes	DSO+IPC	31	NO	MARRIED	CHRISTIAN	PRIMARY	SALARIES/WAGES	30-34
KISUMU	EAST KOLWA	yes	DSO+IPC	28	YES	MARRIED	CHRISTIAN	PRIMARY	SALARIES/WAGES	25-29
KISUMU	EAST KOLWA	yes	DSO+IPC	26	NO	MARRIED	CHRISTIAN	SECONDARY	SALARIES/WAGES	25-29
KISUMU	EAST KOLWA	yes	DSO+IPC	39	YES	DIVORCED/SEPARATED/WIDOWED	CHRISTIAN	PRIMARY	SALARIES/WAGES	35-39
KISUMU	EAST KOLWA	yes	DSO+IPC	31	YES	MARRIED	CHRISTIAN	PRIMARY	SALARIES/WAGES	30-34
KISUMU	EAST KOLWA	yes	CONTROL	26	NO	MARRIED	CHRISTIAN	SECONDARY	SALARIES/WAGES	25-29
KISUMU	EAST KOLWA	yes	CONTROL	25	YES	SINGLE	CHRISTIAN	PRIMARY	SALARIES/WAGES	25-29
KISUMU	EAST KOLWA	yes	IPC	28	NO	MARRIED	CHRISTIAN	SECONDARY	SALARIES/WAGES	25-29
KISUMU	EAST KOLWA	yes	IPC	30	NO	SINGLE	CHRISTIAN	PRIMARY	SALARIES/WAGES	30-34
KISUMU	EAST KOLWA	no	IPC	34	YES	MARRIED	CHRISTIAN	PRIMARY	SALARIES/WAGES	30-34
KISUMU	EAST KOLWA	yes	DSO+IPC	26	NO	MARRIED	CHRISTIAN	PRIMARY	SALARIES/WAGES	25-29
KISUMU	EAST KOLWA	yes	DSO+IPC	27	YES	MARRIED	CHRISTIAN	PRIMARY	SALARIES/WAGES	25-29
KISUMU	EAST KOLWA	yes	DSO+IPC	36	NO	MARRIED	CHRISTIAN	SECONDARY	UNEMPLOYED	35-39
KISUMU	EAST KOLWA	yes	DSO+IPC	29	NO	MARRIED	CHRISTIAN	PRIMARY	SALARIES/WAGES	25-29
KISUMU	EAST KOLWA	yes	DSO+IPC	34	YES	MARRIED	CHRISTIAN	PRIMARY	SALARIES/WAGES	30-34
KISUMU	EAST KOLWA	yes	DSO+IPC	26	YES	MARRIED	CHRISTIAN	PRIMARY	UNEMPLOYED	25-29
KISUMU	EAST KOLWA	yes	DSO+IPC	38	NO	MARRIED	CHRISTIAN	SECONDARY	UNEMPLOYED	35-39
KISUMU	EAST KOLWA	yes	DSO+IPC	25	NO	MARRIED	CHRISTIAN	PRIMARY	SALARIES/WAGES	25-29
KISUMU	EAST KOLWA	yes	DSO+IPC	27	NO	SINGLE	CHRISTIAN	PRIMARY	UNEMPLOYED	25-29
KISUMU	EAST KOLWA	yes	DSO+IPC	35	NO	MARRIED	CHRISTIAN	PRIMARY	UNEMPLOYED	35-39
KISUMU	EAST KOLWA	yes	DSO+IPC	27	YES	DIVORCED/SEPARATED/WIDOWED	CHRISTIAN	SECONDARY	SALARIES/WAGES	25-29
KISUMU	EAST KOLWA	yes	IPC	26	YES	SINGLE	CHRISTIAN	SECONDARY	UNEMPLOYED	25-29
KISUMU	EAST KOLWA	no	IPC	29	YES	MARRIED	CHRISTIAN	SECONDARY	UNEMPLOYED	25-29
KISUMU	EAST KOLWA	yes	DSO	39	YES	MARRIED	CHRISTIAN	SECONDARY	SALARIES/WAGES	35-39
KISUMU	EAST KOLWA	yes	DSO	30	YES	MARRIED	CHRISTIAN	PRIMARY	SALARIES/WAGES	30-34
KISUMU	EAST KOLWA	yes	DSO	30	NO	SINGLE	CHRISTIAN	UNIVERSITY	SALARIES/WAGES	30-34
KISUMU	EAST KOLWA	yes	DSO+IPC	32	YES	MARRIED	CHRISTIAN	PRIMARY	UNEMPLOYED	30-34
KISUMU	EAST KOLWA	yes	DSO+IPC	35	NO	MARRIED	CHRISTIAN	SECONDARY	SALARIES/WAGES	35-39
KISUMU	EAST KOLWA	yes	DSO+IPC	27	YES	MARRIED	CHRISTIAN	PRIMARY	SALARIES/WAGES	25-29
KISUMU	EAST KOLWA	yes	DSO+IPC	29	NO	MARRIED	CHRISTIAN	PRIMARY	UNEMPLOYED	25-29
KISUMU	EAST KOLWA	no	DSO+IPC	34	NO	MARRIED	CHRISTIAN	PRIMARY	SALARIES/WAGES	30-34
KISUMU	EAST KOLWA	no	DSO+IPC	37	NO	DIVORCED/SEPARATED/WIDOWED	CHRISTIAN	PRIMARY	SALARIES/WAGES	35-39
KISUMU	EAST KOLWA	yes	DSO+IPC	29	NO	MARRIED	CHRISTIAN	PRIMARY	SALARIES/WAGES	25-29
KISUMU	EAST KOLWA	yes	IPC	27	YES	MARRIED	CHRISTIAN	PRIMARY	UNEMPLOYED	25-29
KISUMU	EAST KOLWA	yes	IPC	32	NO	MARRIED	CHRISTIAN	SECONDARY	SALARIES/WAGES	30-34
KISUMU	EAST KOLWA	yes	IPC	26	YES	SINGLE	CHRISTIAN	SECONDARY	SALARIES/WAGES	25-29
KISUMU	EAST KOLWA	yes	IPC	32	YES	DIVORCED/SEPARATED/WIDOWED	CHRISTIAN	PRIMARY	SALARIES/WAGES	30-34
KISUMU	EAST KOLWA	yes	IPC	25	YES	SINGLE	CHRISTIAN	SECONDARY	SALARIES/WAGES	25-29
KISUMU	EAST KOLWA	yes	IPC	32	NO	MARRIED	CHRISTIAN	PRIMARY	SALARIES/WAGES	30-34
KISUMU	EAST KOLWA	yes	IPC	32	NO	MARRIED	CHRISTIAN	PRIMARY	SALARIES/WAGES	30-34
KISUMU	EAST KOLWA	yes	IPC	36	NO	MARRIED	CHRISTIAN	PRIMARY	SALARIES/WAGES	35-39
KISUMU	EAST KOLWA	yes	IPC	35	NO	MARRIED	CHRISTIAN	PRIMARY	SALARIES/WAGES	35-39
KISUMU	EAST KOLWA	yes	IPC	27	YES	MARRIED	CHRISTIAN	COLLEGE	SALARIES/WAGES	25-29
KISUMU	EAST KOLWA	yes	IPC	29	NO	MARRIED	CHRISTIAN	PRIMARY	UNEMPLOYED	25-29
KISUMU	EAST KOLWA	no	IPC	39	NO	MARRIED	CHRISTIAN	COLLEGE	SALARIES/WAGES	35-39
KISUMU	EAST KOLWA	no	CONTROL	32	YES	MARRIED	CHRISTIAN	COLLEGE	SALARIES/WAGES	30-34
KISUMU	EAST KOLWA	yes	DSO+IPC	30	YES	DIVORCED/SEPARATED/WIDOWED	CHRISTIAN	SECONDARY	SALARIES/WAGES	30-34
KISUMU	EAST KOLWA	yes	DSO+IPC	35	NO	SINGLE	CHRISTIAN	PRIMARY	SALARIES/WAGES	35-39
KISUMU	EAST KOLWA	no	CONTROL	35	YES	MARRIED	CHRISTIAN	UNIVERSITY	SALARIES/WAGES	35-39
KISUMU	EAST KOLWA	no	CONTROL	25	NO	SINGLE	CHRISTIAN	SECONDARY	SALARIES/WAGES	25-29
KISUMU	EAST KOLWA	yes	CONTROL	30	NO	MARRIED	CHRISTIAN	COLLEGE	SALARIES/WAGES	30-34
KISUMU	EAST KOLWA	yes	CONTROL	27	YES	MARRIED	CHRISTIAN	PRIMARY	SALARIES/WAGES	25-29
KISUMU	EAST KOLWA	yes	IPC	34	NO	MARRIED	CHRISTIAN	PRIMARY	SALARIES/WAGES	30-34
KISUMU	EAST KOLWA	yes	IPC	29	NO	MARRIED	CHRISTIAN	COLLEGE	UNEMPLOYED	25-29
KISUMU	EAST KOLWA	yes	DSO+IPC	31	YES	MARRIED	CHRISTIAN	PRIMARY	SALARIES/WAGES	30-34
KISUMU	EAST KOLWA	no	DSO+IPC	35	NO	MARRIED	CHRISTIAN	PRIMARY	UNEMPLOYED	35-39
KISUMU	EAST KOLWA	no	DSO+IPC	33	NO	MARRIED	CHRISTIAN	PRIMARY	SALARIES/WAGES	30-34
KISUMU	EAST KOLWA	yes	DSO+IPC	32	YES	MARRIED	CHRISTIAN	PRIMARY	UNEMPLOYED	30-34
KISUMU	EAST KOLWA	yes	DSO+IPC	30	NO	MARRIED	CHRISTIAN	PRIMARY	SALARIES/WAGES	30-34
KISUMU	EAST KOLWA	yes	DSO+IPC	27	YES	MARRIED	CHRISTIAN	PRIMARY	SALARIES/WAGES	25-29
KISUMU	EAST KOLWA	yes	DSO+IPC	38	NO	MARRIED	CHRISTIAN	PRIMARY	SALARIES/WAGES	35-39
KISUMU	EAST KOLWA	yes	DSO+IPC	37	YES	MARRIED	CHRISTIAN	PRIMARY	SALARIES/WAGES	35-39
KISUMU	EAST KOLWA	yes	IPC	26	YES	SINGLE	CHRISTIAN	SECONDARY	UNEMPLOYED	25-29
KISUMU	EAST KOLWA	yes	IPC	39	NO	MARRIED	CHRISTIAN	PRIMARY	SALARIES/WAGES	35-39
KISUMU	EAST KOLWA	yes	IPC	31	NO	MARRIED	CHRISTIAN	PRIMARY	SALARIES/WAGES	30-34
KISUMU	EAST KOLWA	no	IPC	35	NO	MARRIED	CHRISTIAN	PRIMARY	SALARIES/WAGES	35-39
KISUMU	EAST KOLWA	yes	IPC	25	YES	SINGLE	CHRISTIAN	PRIMARY	SALARIES/WAGES	25-29
KISUMU	EAST KOLWA	yes	IPC	28	YES	SINGLE	CHRISTIAN	UNIVERSITY	SALARIES/WAGES	25-29
KISUMU	EAST KOLWA	no	IPC	28	NO	MARRIED	CHRISTIAN	PRIMARY	SALARIES/WAGES	25-29
KISUMU	EAST KOLWA	yes	DSO	27	YES	SINGLE	CHRISTIAN	COLLEGE	SALARIES/WAGES	25-29
KISUMU	EAST KOLWA	no	CONTROL	34	NO	MARRIED	CHRISTIAN	PRIMARY	UNEMPLOYED	30-34
KISUMU	EAST KOLWA	no	CONTROL	37	NO	MARRIED	CHRISTIAN	PRIMARY	SALARIES/WAGES	35-39
KISUMU	EAST KOLWA	yes	CONTROL	29	NO	SINGLE	CHRISTIAN	PRIMARY	UNEMPLOYED	25-29
KISUMU	EAST KOLWA	yes	CONTROL	26	YES	MARRIED	CHRISTIAN	PRIMARY	SALARIES/WAGES	25-29
KISUMU	EAST KOLWA	yes	CONTROL	29	YES	MARRIED	CHRISTIAN	COLLEGE	SALARIES/WAGES	25-29
KISUMU	EAST KOLWA	yes	CONTROL	27	NO	MARRIED	CHRISTIAN	PRIMARY	SALARIES/WAGES	25-29
KISUMU	EAST KOLWA	yes	CONTROL	32	YES	MARRIED	CHRISTIAN	PRIMARY	SALARIES/WAGES	30-34
KISUMU	EAST KOLWA	yes	CONTROL	26	YES	MARRIED	NONE CHRISTIANS	PRIMARY	SALARIES/WAGES	25-29
KISUMU	EAST KOLWA	yes	CONTROL	29	YES	SINGLE	CHRISTIAN	PRIMARY	UNEMPLOYED	25-29
KISUMU	EAST KOLWA	yes	CONTROL	29	NO	MARRIED	CHRISTIAN	SECONDARY	UNEMPLOYED	25-29
KISUMU	EAST KOLWA	yes	CONTROL	38	NO	MARRIED	CHRISTIAN	PRIMARY	UNEMPLOYED	35-39
KISUMU	EAST KOLWA	yes	CONTROL	39	NO	MARRIED	CHRISTIAN	PRIMARY	UNEMPLOYED	35-39
KISUMU	EAST KOLWA	yes	CONTROL	36	NO	MARRIED	CHRISTIAN	SECONDARY	UNEMPLOYED	35-39
KISUMU	EAST KOLWA	yes	CONTROL	30	NO	MARRIED	CHRISTIAN	PRIMARY	SALARIES/WAGES	30-34
KISUMU	EAST KOLWA	yes	CONTROL	33	YES	MARRIED	CHRISTIAN	PRIMARY	UNEMPLOYED	30-34
KISUMU	EAST KOLWA	yes	CONTROL	25	NO	MARRIED	CHRISTIAN	PRIMARY	SALARIES/WAGES	25-29
KISUMU	EAST KOLWA	yes	CONTROL	26	NO	MARRIED	CHRISTIAN	PRIMARY	UNEMPLOYED	25-29
KISUMU	EAST KOLWA	yes	CONTROL	26	NO	SINGLE	CHRISTIAN	SECONDARY	SALARIES/WAGES	25-29
KISUMU	EAST KOLWA	yes	CONTROL	39	NO	MARRIED	CHRISTIAN	PRIMARY	UNEMPLOYED	35-39
KISUMU	EAST KOLWA	yes	CONTROL	37	YES	MARRIED	NONE CHRISTIANS	PRIMARY	SALARIES/WAGES	35-39
KISUMU	EAST KOLWA	no	CONTROL	39	NO	MARRIED	CHRISTIAN	SECONDARY	UNEMPLOYED	35-39
KISUMU	EAST KOLWA	no	CONTROL	38	YES	MARRIED	CHRISTIAN	PRIMARY	SALARIES/WAGES	35-39
KISUMU	EAST KOLWA	yes	CONTROL	26	NO	MARRIED	CHRISTIAN	PRIMARY	SALARIES/WAGES	25-29
KISUMU	EAST KOLWA	no	CONTROL	30	YES	MARRIED	CHRISTIAN	PRIMARY	SALARIES/WAGES	30-34
KISUMU	EAST KOLWA	no	CONTROL	36	YES	MARRIED	CHRISTIAN	PRIMARY	SALARIES/WAGES	35-39
KISUMU	EAST KOLWA	yes	CONTROL	33	NO	SINGLE	CHRISTIAN	PRIMARY	SALARIES/WAGES	30-34
KISUMU	EAST KOLWA	yes	CONTROL	33	NO	SINGLE	CHRISTIAN	PRIMARY	SALARIES/WAGES	30-34
KISUMU	EAST KOLWA	yes	CONTROL	28	NO	SINGLE	CHRISTIAN	PRIMARY	SALARIES/WAGES	25-29
KISUMU	EAST KOLWA	yes	CONTROL	34	YES	MARRIED	CHRISTIAN	PRIMARY	SALARIES/WAGES	30-34
KISUMU	EAST KOLWA	yes	CONTROL	28	NO	MARRIED	CHRISTIAN	NONE	SALARIES/WAGES	25-29
KISUMU	EAST KOLWA	yes	CONTROL	27	NO	MARRIED	CHRISTIAN	COLLEGE	SALARIES/WAGES	25-29
KISUMU	EAST KOLWA	yes	CONTROL	31	NO	MARRIED	CHRISTIAN	PRIMARY	SALARIES/WAGES	30-34
KISUMU	EAST KOLWA	yes	CONTROL	26	YES	MARRIED	CHRISTIAN	SECONDARY	SALARIES/WAGES	25-29
KISUMU	EAST KOLWA	yes	CONTROL	31	YES	MARRIED	CHRISTIAN	PRIMARY	UNEMPLOYED	30-34
KISUMU	EAST KOLWA	yes	CONTROL	39	NO	MARRIED	CHRISTIAN	PRIMARY	SALARIES/WAGES	35-39
KISUMU	EAST KOLWA	yes	CONTROL	29	NO	MARRIED	CHRISTIAN	SECONDARY	SALARIES/WAGES	25-29
KISUMU	EAST KOLWA	no	DSO	34	YES	MARRIED	CHRISTIAN	PRIMARY	SALARIES/WAGES	30-34
KISUMU	EAST KOLWA	yes	IPC	27	NO	SINGLE	CHRISTIAN	PRIMARY	UNEMPLOYED	25-29
KISUMU	EAST KOLWA	yes	IPC	30	NO	MARRIED	CHRISTIAN	PRIMARY	SALARIES/WAGES	30-34
KISUMU	EAST KOLWA	yes	IPC	34	YES	MARRIED	CHRISTIAN	PRIMARY	SALARIES/WAGES	30-34
KISUMU	EAST KOLWA	yes	IPC	39	NO	DIVORCED/SEPARATED/WIDOWED	CHRISTIAN	COLLEGE	UNEMPLOYED	35-39
KISUMU	EAST KOLWA	yes	IPC	33	NO	SINGLE	CHRISTIAN	SECONDARY	UNEMPLOYED	30-34
KISUMU	EAST KOLWA	yes	IPC	35	YES	MARRIED	CHRISTIAN	PRIMARY	SALARIES/WAGES	35-39
KISUMU	EAST KOLWA	yes	IPC	26	NO	MARRIED	CHRISTIAN	PRIMARY	SALARIES/WAGES	25-29
KISUMU	EAST KOLWA	yes	DSO+IPC	26	NO	MARRIED	CHRISTIAN	COLLEGE	SALARIES/WAGES	25-29
KISUMU	EAST KOLWA	yes	DSO+IPC	30	NO	MARRIED	CHRISTIAN	PRIMARY	SALARIES/WAGES	30-34
KISUMU	EAST KOLWA	yes	DSO+IPC	35	YES	MARRIED	CHRISTIAN	SECONDARY	SALARIES/WAGES	35-39
KISUMU	EAST KOLWA	yes	DSO+IPC	27	NO	SINGLE	CHRISTIAN	COLLEGE	SALARIES/WAGES	25-29
KISUMU	EAST KOLWA	yes	DSO+IPC	38	NO	MARRIED	CHRISTIAN	PRIMARY	SALARIES/WAGES	35-39
KISUMU	EAST KOLWA	yes	DSO+IPC	30	NO	SINGLE	CHRISTIAN	COLLEGE	SALARIES/WAGES	30-34
KISUMU	EAST KOLWA	yes	DSO+IPC	35	NO	MARRIED	CHRISTIAN	PRIMARY	UNEMPLOYED	35-39
KISUMU	EAST KOLWA	yes	DSO+IPC	25	NO	MARRIED	CHRISTIAN	PRIMARY	UNEMPLOYED	25-29
KISUMU	EAST KOLWA	yes	DSO+IPC	35	YES	MARRIED	CHRISTIAN	PRIMARY	SALARIES/WAGES	35-39
KISUMU	EAST KOLWA	yes	DSO+IPC	27	NO	MARRIED	CHRISTIAN	SECONDARY	SALARIES/WAGES	25-29
KISUMU	EAST KOLWA	yes	DSO+IPC	27	YES	MARRIED	CHRISTIAN	SECONDARY	UNEMPLOYED	25-29
KISUMU	EAST KOLWA	yes	DSO+IPC	32	NO	SINGLE	CHRISTIAN	PRIMARY	SALARIES/WAGES	30-34
KISUMU	EAST KOLWA	yes	DSO+IPC	27	YES	MARRIED	CHRISTIAN	PRIMARY	SALARIES/WAGES	25-29
KISUMU	EAST KOLWA	yes	DSO+IPC	26	YES	MARRIED	CHRISTIAN	PRIMARY	SALARIES/WAGES	25-29
KISUMU	EAST KOLWA	no	DSO+IPC	39	NO	MARRIED	CHRISTIAN	SECONDARY	SALARIES/WAGES	35-39
KISUMU	EAST KOLWA	yes	DSO+IPC	30	NO	MARRIED	CHRISTIAN	PRIMARY	SALARIES/WAGES	30-34
KISUMU	EAST KOLWA	yes	DSO+IPC	26	NO	MARRIED	CHRISTIAN	PRIMARY	SALARIES/WAGES	25-29
KISUMU	EAST KOLWA	yes	DSO+IPC	26	NO	SINGLE	CHRISTIAN	COLLEGE	UNEMPLOYED	25-29
KISUMU	EAST KOLWA	yes	DSO+IPC	27	NO	MARRIED	CHRISTIAN	PRIMARY	UNEMPLOYED	25-29
KISUMU	EAST KOLWA	yes	DSO+IPC	35	NO	MARRIED	CHRISTIAN	PRIMARY	SALARIES/WAGES	35-39
KISUMU	EAST KOLWA	yes	DSO+IPC	25	NO	SINGLE	CHRISTIAN	PRIMARY	UNEMPLOYED	25-29
KISUMU	EAST KOLWA	yes	DSO+IPC	38	NO	MARRIED	CHRISTIAN	PRIMARY	UNEMPLOYED	35-39
KISUMU	EAST KOLWA	yes	DSO+IPC	33	YES	MARRIED	CHRISTIAN	SECONDARY	SALARIES/WAGES	30-34
KISUMU	EAST KOLWA	yes	DSO+IPC	31	NO	MARRIED	CHRISTIAN	PRIMARY	SALARIES/WAGES	30-34
KISUMU	EAST KOLWA	yes	DSO+IPC	25	NO	SINGLE	CHRISTIAN	PRIMARY	UNEMPLOYED	25-29
KISUMU	EAST KOLWA	no	DSO+IPC	29	YES	MARRIED	CHRISTIAN	SECONDARY	SALARIES/WAGES	25-29
KISUMU	EAST KOLWA	yes	DSO+IPC	27	YES	MARRIED	CHRISTIAN	COLLEGE	SALARIES/WAGES	25-29
KISUMU	EAST KOLWA	yes	IPC	32	NO	SINGLE	CHRISTIAN	PRIMARY	UNEMPLOYED	30-34
KISUMU	EAST KOLWA	yes	DSO	36	YES	MARRIED	CHRISTIAN	PRIMARY	SALARIES/WAGES	35-39
KISUMU	EAST KOLWA	yes	DSO	28	YES	SINGLE	CHRISTIAN	COLLEGE	SALARIES/WAGES	25-29
KISUMU	EAST KOLWA	yes	DSO	31	NO	MARRIED	CHRISTIAN	COLLEGE	SALARIES/WAGES	30-34
KISUMU	EAST KOLWA	yes	DSO	29	YES	MARRIED	CHRISTIAN	SECONDARY	SALARIES/WAGES	25-29
KISUMU	EAST KOLWA	yes	DSO	36	YES	MARRIED	CHRISTIAN	SECONDARY	SALARIES/WAGES	35-39
KISUMU	EAST KOLWA	yes	DSO	31	YES	MARRIED	CHRISTIAN	PRIMARY	SALARIES/WAGES	30-34
KISUMU	EAST KOLWA	yes	DSO	27	NO	MARRIED	CHRISTIAN	SECONDARY	SALARIES/WAGES	25-29
KISUMU	EAST KOLWA	yes	DSO	28	YES	MARRIED	CHRISTIAN	SECONDARY	SALARIES/WAGES	25-29
KISUMU	EAST KOLWA	yes	DSO	34	YES	MARRIED	CHRISTIAN	PRIMARY	SALARIES/WAGES	30-34
KISUMU	EAST KOLWA	yes	DSO	37	NO	MARRIED	CHRISTIAN	PRIMARY	SALARIES/WAGES	35-39
KISUMU	EAST KOLWA	yes	DSO	35	YES	MARRIED	CHRISTIAN	SECONDARY	SALARIES/WAGES	35-39
KISUMU	EAST KOLWA	yes	DSO	35	YES	MARRIED	CHRISTIAN	COLLEGE	SALARIES/WAGES	35-39
KISUMU	EAST KOLWA	yes	DSO	31	YES	MARRIED	CHRISTIAN	COLLEGE	SALARIES/WAGES	30-34
KISUMU	EAST KOLWA	yes	DSO	34	NO	MARRIED	CHRISTIAN	PRIMARY	SALARIES/WAGES	30-34
KISUMU	EAST KOLWA	yes	DSO	37	YES	MARRIED	CHRISTIAN	SECONDARY	SALARIES/WAGES	35-39
KISUMU	EAST KOLWA	yes	DSO	26	NO	MARRIED	CHRISTIAN	PRIMARY	UNEMPLOYED	25-29
KISUMU	EAST KOLWA	yes	DSO	37	NO	MARRIED	CHRISTIAN	SECONDARY	SALARIES/WAGES	35-39
KISUMU	EAST KOLWA	yes	DSO	38	NO	MARRIED	CHRISTIAN	COLLEGE	SALARIES/WAGES	35-39
KISUMU	EAST KOLWA	yes	DSO	32	NO	MARRIED	CHRISTIAN	PRIMARY	SALARIES/WAGES	30-34
KISUMU	EAST KOLWA	yes	DSO	37	NO	MARRIED	CHRISTIAN	SECONDARY	SALARIES/WAGES	35-39
KISUMU	EAST KOLWA	yes	IPC	29	YES	MARRIED	CHRISTIAN	SECONDARY	SALARIES/WAGES	25-29
KISUMU	EAST KOLWA	yes	IPC	32	NO	MARRIED	CHRISTIAN	PRIMARY	UNEMPLOYED	30-34
KISUMU	EAST KOLWA	yes	IPC	35	YES	MARRIED	CHRISTIAN	COLLEGE	SALARIES/WAGES	35-39
KISUMU	EAST KOLWA	yes	IPC	25	YES	MARRIED	CHRISTIAN	PRIMARY	SALARIES/WAGES	25-29
KISUMU	EAST KOLWA	yes	DSO	27	YES	MARRIED	CHRISTIAN	UNIVERSITY	SALARIES/WAGES	25-29
KISUMU	EAST KOLWA	yes	DSO	26	YES	MARRIED	CHRISTIAN	SECONDARY	SALARIES/WAGES	25-29
KISUMU	EAST KOLWA	yes	DSO	37	NO	MARRIED	CHRISTIAN	SECONDARY	SALARIES/WAGES	35-39
KISUMU	EAST KOLWA	yes	DSO	32	NO	MARRIED	CHRISTIAN	SECONDARY	SALARIES/WAGES	30-34
KISUMU	EAST KOLWA	yes	DSO	31	YES	MARRIED	CHRISTIAN	SECONDARY	SALARIES/WAGES	30-34
KISUMU	EAST KOLWA	yes	DSO	25	YES	SINGLE	CHRISTIAN	UNIVERSITY	SALARIES/WAGES	25-29
KISUMU	EAST KOLWA	yes	DSO	31	YES	MARRIED	CHRISTIAN	PRIMARY	SALARIES/WAGES	30-34
KISUMU	EAST KOLWA	yes	DSO	33	YES	MARRIED	CHRISTIAN	SECONDARY	SALARIES/WAGES	30-34
KISUMU	EAST KOLWA	yes	DSO	28	NO	MARRIED	CHRISTIAN	PRIMARY	SALARIES/WAGES	25-29
KISUMU	EAST KOLWA	yes	IPC	31	YES	MARRIED	CHRISTIAN	SECONDARY	SALARIES/WAGES	30-34
KISUMU	EAST KOLWA	yes	IPC	25	NO	MARRIED	CHRISTIAN	SECONDARY	SALARIES/WAGES	25-29
KISUMU	EAST KOLWA	yes	IPC	33	NO	MARRIED	CHRISTIAN	PRIMARY	SALARIES/WAGES	30-34
KISUMU	EAST KOLWA	yes	IPC	26	NO	MARRIED	CHRISTIAN	PRIMARY	SALARIES/WAGES	25-29
KISUMU	EAST KOLWA	yes	IPC	36	NO	MARRIED	CHRISTIAN	PRIMARY	SALARIES/WAGES	35-39
KISUMU	EAST KOLWA	yes	IPC	31	YES	MARRIED	CHRISTIAN	SECONDARY	SALARIES/WAGES	30-34
KISUMU	EAST KOLWA	yes	IPC	31	YES	SINGLE	CHRISTIAN	COLLEGE	UNEMPLOYED	30-34
KISUMU	EAST KOLWA	yes	IPC	30	YES	MARRIED	NONE CHRISTIANS	SECONDARY	SALARIES/WAGES	30-34
KISUMU	EAST KOLWA	yes	IPC	35	NO	MARRIED	CHRISTIAN	SECONDARY	SALARIES/WAGES	35-39
KISUMU	EAST KOLWA	yes	IPC	27	NO	MARRIED	CHRISTIAN	PRIMARY	SALARIES/WAGES	25-29
KISUMU	EAST KOLWA	yes	IPC	32	YES	MARRIED	CHRISTIAN	PRIMARY	SALARIES/WAGES	30-34
KISUMU	EAST KOLWA	yes	IPC	25	YES	SINGLE	CHRISTIAN	PRIMARY	UNEMPLOYED	25-29
KISUMU	EAST KOLWA	yes	IPC	37	NO	MARRIED	CHRISTIAN	SECONDARY	UNEMPLOYED	35-39
KISUMU	EAST KOLWA	yes	IPC	33	NO	MARRIED	CHRISTIAN	PRIMARY	UNEMPLOYED	30-34
KISUMU	EAST KOLWA	no	IPC	30	NO	MARRIED	CHRISTIAN	PRIMARY	UNEMPLOYED	30-34
KISUMU	EAST KOLWA	yes	IPC	30	NO	MARRIED	CHRISTIAN	PRIMARY	SALARIES/WAGES	30-34
KISUMU	EAST KOLWA	yes	IPC	37	NO	MARRIED	CHRISTIAN	PRIMARY	SALARIES/WAGES	35-39
KISUMU	EAST KOLWA	yes	IPC	38	YES	MARRIED	CHRISTIAN	COLLEGE	SALARIES/WAGES	35-39
KISUMU	EAST KOLWA	no	IPC	35	YES	MARRIED	CHRISTIAN	COLLEGE	SALARIES/WAGES	35-39
KISUMU	EAST KOLWA	yes	IPC	32	NO	MARRIED	CHRISTIAN	PRIMARY	SALARIES/WAGES	30-34
KISUMU	EAST KOLWA	yes	IPC	34	YES	MARRIED	CHRISTIAN	PRIMARY	UNEMPLOYED	30-34
KISUMU	EAST KOLWA	no	IPC	37	NO	MARRIED	CHRISTIAN	COLLEGE	SALARIES/WAGES	35-39
KISUMU	EAST KOLWA	yes	DSO+IPC	27	NO	MARRIED	CHRISTIAN	PRIMARY	UNEMPLOYED	25-29
KISUMU	EAST KOLWA	yes	DSO+IPC	26	YES	SINGLE	CHRISTIAN	UNIVERSITY	UNEMPLOYED	25-29
KISUMU	EAST KOLWA	no	DSO+IPC	27	NO	MARRIED	CHRISTIAN	PRIMARY	UNEMPLOYED	25-29
KISUMU	EAST KOLWA	yes	DSO+IPC	38	NO	MARRIED	CHRISTIAN	SECONDARY	UNEMPLOYED	35-39
KISUMU	EAST KOLWA	yes	DSO+IPC	27	YES	SINGLE	CHRISTIAN	PRIMARY	SALARIES/WAGES	25-29
KISUMU	EAST KOLWA	yes	DSO+IPC	29	NO	MARRIED	CHRISTIAN	COLLEGE	UNEMPLOYED	25-29
KISUMU	EAST KOLWA	yes	DSO+IPC	30	NO	MARRIED	CHRISTIAN	COLLEGE	SALARIES/WAGES	30-34
KISUMU	EAST KOLWA	yes	DSO+IPC	31	NO	MARRIED	CHRISTIAN	PRIMARY	UNEMPLOYED	30-34
KISUMU	EAST KOLWA	yes	DSO+IPC	25	YES	SINGLE	CHRISTIAN	COLLEGE	SALARIES/WAGES	25-29
KISUMU	EAST KOLWA	no	DSO+IPC	33	YES	SINGLE	CHRISTIAN	UNIVERSITY	SALARIES/WAGES	30-34
KISUMU	EAST KOLWA	yes	DSO+IPC	37	YES	MARRIED	CHRISTIAN	PRIMARY	UNEMPLOYED	35-39
KISUMU	EAST KOLWA	yes	DSO+IPC	30	NO	SINGLE	CHRISTIAN	PRIMARY	SALARIES/WAGES	30-34
KISUMU	EAST KOLWA	yes	DSO+IPC	37	NO	MARRIED	CHRISTIAN	SECONDARY	UNEMPLOYED	35-39
KISUMU	EAST KOLWA	yes	DSO+IPC	28	YES	MARRIED	CHRISTIAN	SECONDARY	UNEMPLOYED	25-29
KISUMU	EAST KOLWA	yes	DSO+IPC	29	NO	MARRIED	CHRISTIAN	PRIMARY	UNEMPLOYED	25-29
KISUMU	EAST KOLWA	yes	DSO+IPC	29	NO	MARRIED	CHRISTIAN	PRIMARY	SALARIES/WAGES	25-29
KISUMU	EAST KOLWA	yes	DSO+IPC	31	NO	MARRIED	CHRISTIAN	PRIMARY	UNEMPLOYED	30-34
KISUMU	EAST KOLWA	yes	DSO+IPC	33	YES	MARRIED	CHRISTIAN	COLLEGE	SALARIES/WAGES	30-34
KISUMU	EAST KOLWA	yes	DSO+IPC	33	YES	MARRIED	CHRISTIAN	SECONDARY	SALARIES/WAGES	30-34
KISUMU	EAST KOLWA	no	DSO	30	YES	MARRIED	CHRISTIAN	SECONDARY	SALARIES/WAGES	30-34
KISUMU	EAST KOLWA	yes	DSO	36	YES	MARRIED	CHRISTIAN	PRIMARY	SALARIES/WAGES	35-39
KISUMU	EAST KOLWA	yes	DSO	32	YES	MARRIED	CHRISTIAN	SECONDARY	SALARIES/WAGES	30-34
KISUMU	EAST KOLWA	yes	DSO	26	NO	MARRIED	CHRISTIAN	PRIMARY	SALARIES/WAGES	25-29
KISUMU	EAST KOLWA	yes	DSO	26	YES	SINGLE	CHRISTIAN	COLLEGE	UNEMPLOYED	25-29
KISUMU	EAST KOLWA	no	DSO	31	YES	MARRIED	CHRISTIAN	SECONDARY	SALARIES/WAGES	30-34
KISUMU	EAST KOLWA	yes	DSO	32	YES	MARRIED	CHRISTIAN	PRIMARY	UNEMPLOYED	30-34
KISUMU	EAST KOLWA	yes	DSO	34	NO	MARRIED	CHRISTIAN	UNIVERSITY	SALARIES/WAGES	30-34
KISUMU	EAST KOLWA	yes	DSO	30	NO	MARRIED	CHRISTIAN	PRIMARY	SALARIES/WAGES	30-34
KISUMU	EAST KOLWA	yes	DSO	36	NO	SINGLE	NONE CHRISTIANS	COLLEGE	UNEMPLOYED	35-39
KISUMU	EAST KOLWA	yes	DSO	34	YES	MARRIED	CHRISTIAN	SECONDARY	SALARIES/WAGES	30-34
KISUMU	EAST KOLWA	yes	DSO	33	YES	DIVORCED/SEPARATED/WIDOWED	CHRISTIAN	SECONDARY	UNEMPLOYED	30-34
KISUMU	EAST KOLWA	no	DSO	28	YES	SINGLE	NONE CHRISTIANS	SECONDARY	SALARIES/WAGES	25-29
KISUMU	EAST KOLWA	yes	DSO	32	YES	MARRIED	CHRISTIAN	COLLEGE	SALARIES/WAGES	30-34
KISUMU	EAST KOLWA	yes	DSO	31	YES	MARRIED	CHRISTIAN	SECONDARY	UNEMPLOYED	30-34
KISUMU	EAST KOLWA	yes	IPC	32	NO	MARRIED	CHRISTIAN	PRIMARY	SALARIES/WAGES	30-34
KISUMU	EAST KOLWA	yes	IPC	27	NO	SINGLE	CHRISTIAN	SECONDARY	SALARIES/WAGES	25-29
KISUMU	EAST KOLWA	yes	IPC	26	NO	MARRIED	CHRISTIAN	SECONDARY	SALARIES/WAGES	25-29
KISUMU	EAST KOLWA	yes	IPC	33	NO	MARRIED	CHRISTIAN	PRIMARY	SALARIES/WAGES	30-34
KISUMU	EAST KOLWA	yes	IPC	28	NO	MARRIED	CHRISTIAN	PRIMARY	UNEMPLOYED	25-29
KISUMU	EAST KOLWA	yes	IPC	25	NO	SINGLE	CHRISTIAN	SECONDARY	SALARIES/WAGES	25-29
KISUMU	EAST KOLWA	no	DSO	35	YES	MARRIED	CHRISTIAN	SECONDARY	SALARIES/WAGES	35-39
KISUMU	EAST KOLWA	no	DSO+IPC	26	YES	MARRIED	CHRISTIAN	PRIMARY	SALARIES/WAGES	25-29
KISUMU	EAST KOLWA	no	DSO	39	YES	MARRIED	CHRISTIAN	SECONDARY	UNEMPLOYED	35-39
KISUMU	EAST KOLWA	yes	DSO	31	YES	MARRIED	CHRISTIAN	PRIMARY	SALARIES/WAGES	30-34
KISUMU	EAST KOLWA	no	DSO	38	NO	MARRIED	CHRISTIAN	PRIMARY	SALARIES/WAGES	35-39
KISUMU	EAST KOLWA	yes	DSO	28	YES	MARRIED	CHRISTIAN	SECONDARY	SALARIES/WAGES	25-29
KISUMU	EAST KOLWA	yes	DSO	37	YES	MARRIED	CHRISTIAN	PRIMARY	SALARIES/WAGES	35-39
KISUMU	EAST KOLWA	yes	DSO	34	YES	MARRIED	CHRISTIAN	SECONDARY	SALARIES/WAGES	30-34
KISUMU	EAST KOLWA	yes	DSO	31	YES	SINGLE	CHRISTIAN	SECONDARY	SALARIES/WAGES	30-34
KISUMU	EAST KOLWA	yes	DSO	31	YES	MARRIED	CHRISTIAN	PRIMARY	SALARIES/WAGES	30-34
KISUMU	EAST KOLWA	yes	DSO	34	YES	MARRIED	CHRISTIAN	COLLEGE	SALARIES/WAGES	30-34
KISUMU	EAST KOLWA	yes	DSO	26	YES	SINGLE	CHRISTIAN	SECONDARY	SALARIES/WAGES	25-29
KISUMU	EAST KOLWA	yes	CONTROL	36	NO	MARRIED	CHRISTIAN	SECONDARY	UNEMPLOYED	35-39
KISUMU	EAST KOLWA	yes	CONTROL	28	NO	SINGLE	CHRISTIAN	PRIMARY	SALARIES/WAGES	25-29
KISUMU	EAST KOLWA	yes	CONTROL	38	YES	MARRIED	CHRISTIAN	PRIMARY	UNEMPLOYED	35-39
KISUMU	EAST KOLWA	yes	CONTROL	32	NO	MARRIED	CHRISTIAN	COLLEGE	SALARIES/WAGES	30-34
KISUMU	EAST KOLWA	yes	CONTROL	28	NO	SINGLE	CHRISTIAN	PRIMARY	UNEMPLOYED	25-29
KISUMU	EAST KOLWA	yes	CONTROL	30	YES	SINGLE	CHRISTIAN	SECONDARY	UNEMPLOYED	30-34
KISUMU	EAST KOLWA	yes	CONTROL	30	NO	MARRIED	CHRISTIAN	PRIMARY	SALARIES/WAGES	30-34
KISUMU	EAST KOLWA	yes	CONTROL	34	YES	MARRIED	CHRISTIAN	PRIMARY	SALARIES/WAGES	30-34
KISUMU	EAST KOLWA	yes	CONTROL	30	NO	MARRIED	CHRISTIAN	PRIMARY	SALARIES/WAGES	30-34
KISUMU	EAST KOLWA	yes	DSO+IPC	28	YES	MARRIED	CHRISTIAN	PRIMARY	SALARIES/WAGES	25-29
KISUMU	EAST KOLWA	yes	DSO+IPC	35	NO	MARRIED	CHRISTIAN	PRIMARY	SALARIES/WAGES	35-39
KISUMU	EAST KOLWA	yes	DSO+IPC	26	NO	SINGLE	CHRISTIAN	PRIMARY	SALARIES/WAGES	25-29
KISUMU	EAST KOLWA	no	CONTROL	25	YES	SINGLE	CHRISTIAN	SECONDARY	SALARIES/WAGES	25-29
KISUMU	EAST KOLWA	yes	CONTROL	32	YES	MARRIED	CHRISTIAN	SECONDARY	SALARIES/WAGES	30-34
KISUMU	EAST KOLWA	yes	CONTROL	25	NO	MARRIED	CHRISTIAN	SECONDARY	SALARIES/WAGES	25-29
KISUMU	EAST KOLWA	yes	CONTROL	31	NO	MARRIED	CHRISTIAN	NONE	SALARIES/WAGES	30-34
KISUMU	EAST KOLWA	yes	CONTROL	34	YES	MARRIED	CHRISTIAN	NONE	SALARIES/WAGES	30-34
KISUMU	EAST KOLWA	no	CONTROL	26	YES	MARRIED	CHRISTIAN	PRIMARY	SALARIES/WAGES	25-29
KISUMU	EAST KOLWA	yes	CONTROL	26	NO	MARRIED	CHRISTIAN	PRIMARY	SALARIES/WAGES	25-29
KISUMU	EAST KOLWA	yes	CONTROL	39	NO	MARRIED	CHRISTIAN	NONE	SALARIES/WAGES	35-39
KISUMU	EAST KOLWA	yes	CONTROL	29	NO	MARRIED	CHRISTIAN	COLLEGE	SALARIES/WAGES	25-29
KISUMU	EAST KOLWA	yes	CONTROL	29	NO	MARRIED	CHRISTIAN	PRIMARY	SALARIES/WAGES	25-29
KISUMU	EAST KOLWA	yes	CONTROL	36	YES	MARRIED	CHRISTIAN	SECONDARY	SALARIES/WAGES	35-39
KISUMU	EAST KOLWA	yes	CONTROL	27	NO	MARRIED	CHRISTIAN	PRIMARY	SALARIES/WAGES	25-29
KISUMU	EAST KOLWA	no	DSO	25	YES	SINGLE	CHRISTIAN	UNIVERSITY	SALARIES/WAGES	25-29
KISUMU	EAST KOLWA	yes	DSO	38	YES	MARRIED	CHRISTIAN	COLLEGE	SALARIES/WAGES	35-39
KISUMU	EAST KOLWA	yes	DSO	36	YES	MARRIED	CHRISTIAN	SECONDARY	SALARIES/WAGES	35-39
KISUMU	EAST KOLWA	yes	DSO	36	NO	MARRIED	CHRISTIAN	PRIMARY	SALARIES/WAGES	35-39
KISUMU	EAST KOLWA	yes	DSO	28	YES	MARRIED	CHRISTIAN	UNIVERSITY	SALARIES/WAGES	25-29
KISUMU	EAST KOLWA	yes	DSO+IPC	30	YES	MARRIED	CHRISTIAN	PRIMARY	SALARIES/WAGES	30-34
KISUMU	EAST KOLWA	yes	DSO+IPC	35	YES	MARRIED	CHRISTIAN	PRIMARY	UNEMPLOYED	35-39
KISUMU	EAST KOLWA	yes	DSO+IPC	29	YES	MARRIED	CHRISTIAN	PRIMARY	UNEMPLOYED	25-29
KISUMU	EAST KOLWA	yes	DSO+IPC	27	NO	MARRIED	CHRISTIAN	PRIMARY	SALARIES/WAGES	25-29
KISUMU	EAST KOLWA	yes	DSO+IPC	33	YES	MARRIED	CHRISTIAN	PRIMARY	SALARIES/WAGES	30-34
KISUMU	EAST KOLWA	yes	DSO+IPC	38	NO	MARRIED	CHRISTIAN	SECONDARY	UNEMPLOYED	35-39
KISUMU	EAST KOLWA	yes	DSO+IPC	35	NO	MARRIED	CHRISTIAN	PRIMARY	SALARIES/WAGES	35-39
KISUMU	EAST KOLWA	yes	DSO+IPC	32	YES	MARRIED	CHRISTIAN	PRIMARY	SALARIES/WAGES	30-34
KISUMU	EAST KOLWA	yes	DSO+IPC	39	YES	MARRIED	CHRISTIAN	SECONDARY	UNEMPLOYED	35-39
KISUMU	EAST KOLWA	yes	DSO+IPC	33	NO	MARRIED	CHRISTIAN	SECONDARY	UNEMPLOYED	30-34
KISUMU	EAST KOLWA	yes	DSO+IPC	38	NO	MARRIED	CHRISTIAN	PRIMARY	UNEMPLOYED	35-39
KISUMU	EAST KOLWA	no	DSO+IPC	26	NO	MARRIED	CHRISTIAN	PRIMARY	UNEMPLOYED	25-29
KISUMU	EAST KOLWA	yes	DSO+IPC	35	NO	MARRIED	CHRISTIAN	PRIMARY	SALARIES/WAGES	35-39
KISUMU	EAST KOLWA	yes	DSO+IPC	28	YES	MARRIED	CHRISTIAN	PRIMARY	UNEMPLOYED	25-29
KISUMU	EAST KOLWA	no	DSO	31	YES	MARRIED	CHRISTIAN	SECONDARY	SALARIES/WAGES	30-34
KISUMU	EAST KOLWA	yes	DSO	30	YES	MARRIED	CHRISTIAN	SECONDARY	SALARIES/WAGES	30-34
KISUMU	EAST KOLWA	yes	DSO	28	YES	SINGLE	CHRISTIAN	SECONDARY	UNEMPLOYED	25-29
KISUMU	EAST KOLWA	yes	DSO	30	NO	MARRIED	CHRISTIAN	SECONDARY	SALARIES/WAGES	30-34
KISUMU	EAST KOLWA	yes	DSO	25	YES	MARRIED	CHRISTIAN	SECONDARY	SALARIES/WAGES	25-29
KISUMU	EAST KOLWA	yes	DSO	33	YES	DIVORCED/SEPARATED/WIDOWED	CHRISTIAN	SECONDARY	SALARIES/WAGES	30-34
KISUMU	EAST KOLWA	yes	DSO+IPC	38	NO	MARRIED	CHRISTIAN	PRIMARY	UNEMPLOYED	35-39
KISUMU	EAST KOLWA	yes	DSO+IPC	28	NO	MARRIED	CHRISTIAN	PRIMARY	UNEMPLOYED	25-29
KISUMU	EAST KOLWA	yes	DSO+IPC	30	YES	MARRIED	CHRISTIAN	PRIMARY	UNEMPLOYED	30-34
KISUMU	EAST KOLWA	yes	DSO+IPC	25	YES	MARRIED	CHRISTIAN	PRIMARY	UNEMPLOYED	25-29
KISUMU	EAST KOLWA	yes	CONTROL	29	YES	MARRIED	CHRISTIAN	PRIMARY	SALARIES/WAGES	25-29
KISUMU	EAST KOLWA	yes	CONTROL	38	YES	MARRIED	CHRISTIAN	PRIMARY	SALARIES/WAGES	35-39
KISUMU	EAST KOLWA	yes	CONTROL	34	NO	MARRIED	CHRISTIAN	NONE	SALARIES/WAGES	30-34
KISUMU	EAST KOLWA	yes	CONTROL	33	YES	MARRIED	CHRISTIAN	COLLEGE	SALARIES/WAGES	30-34
KISUMU	EAST KOLWA	yes	CONTROL	30	NO	MARRIED	CHRISTIAN	PRIMARY	SALARIES/WAGES	30-34
KISUMU	EAST KOLWA	yes	CONTROL	29	YES	MARRIED	CHRISTIAN	PRIMARY	SALARIES/WAGES	25-29
KISUMU	EAST KOLWA	yes	CONTROL	28	YES	MARRIED	CHRISTIAN	SECONDARY	SALARIES/WAGES	25-29
KISUMU	EAST KOLWA	yes	CONTROL	27	NO	MARRIED	CHRISTIAN	PRIMARY	SALARIES/WAGES	25-29
KISUMU	EAST KOLWA	yes	CONTROL	33	YES	MARRIED	CHRISTIAN	PRIMARY	SALARIES/WAGES	30-34
KISUMU	EAST KOLWA	yes	CONTROL	25	YES	SINGLE	CHRISTIAN	PRIMARY	SALARIES/WAGES	25-29
KISUMU	EAST KOLWA	yes	CONTROL	27	YES	MARRIED	CHRISTIAN	UNIVERSITY	SALARIES/WAGES	25-29
KISUMU	EAST KOLWA	yes	CONTROL	31	NO	MARRIED	CHRISTIAN	PRIMARY	SALARIES/WAGES	30-34
KISUMU	EAST KOLWA	no	CONTROL	27	YES	MARRIED	CHRISTIAN	PRIMARY	SALARIES/WAGES	25-29
KISUMU	EAST KOLWA	yes	CONTROL	37	YES	MARRIED	CHRISTIAN	COLLEGE	SALARIES/WAGES	35-39
KISUMU	EAST KOLWA	yes	CONTROL	38	NO	MARRIED	CHRISTIAN	PRIMARY	SALARIES/WAGES	35-39
KISUMU	EAST KOLWA	yes	CONTROL	30	YES	MARRIED	CHRISTIAN	PRIMARY	UNEMPLOYED	30-34
KISUMU	EAST KOLWA	yes	CONTROL	38	YES	MARRIED	CHRISTIAN	COLLEGE	UNEMPLOYED	35-39
KISUMU	EAST KOLWA	yes	CONTROL	30	YES	MARRIED	CHRISTIAN	PRIMARY	UNEMPLOYED	30-34
KISUMU	EAST KOLWA	yes	CONTROL	27	NO	MARRIED	CHRISTIAN	PRIMARY	SALARIES/WAGES	25-29
KISUMU	EAST KOLWA	yes	CONTROL	36	YES	MARRIED	CHRISTIAN	PRIMARY	UNEMPLOYED	35-39
KISUMU	EAST KOLWA	yes	CONTROL	25	YES	MARRIED	CHRISTIAN	PRIMARY	SALARIES/WAGES	25-29
KISUMU	EAST KOLWA	yes	CONTROL	33	NO	MARRIED	CHRISTIAN	PRIMARY	SALARIES/WAGES	30-34
KISUMU	EAST KOLWA	yes	CONTROL	35	YES	MARRIED	CHRISTIAN	PRIMARY	UNEMPLOYED	35-39
KISUMU	EAST KOLWA	yes	CONTROL	28	NO	MARRIED	CHRISTIAN	PRIMARY	SALARIES/WAGES	25-29
KISUMU	EAST KOLWA	no	CONTROL	35	NO	MARRIED	CHRISTIAN	SECONDARY	UNEMPLOYED	35-39
KISUMU	EAST KOLWA	yes	CONTROL	27	NO	MARRIED	CHRISTIAN	PRIMARY	SALARIES/WAGES	25-29
KISUMU	EAST KOLWA	yes	DSO+IPC	39	YES	MARRIED	CHRISTIAN	PRIMARY	SALARIES/WAGES	35-39
KISUMU	EAST KOLWA	yes	DSO+IPC	28	NO	MARRIED	CHRISTIAN	PRIMARY	UNEMPLOYED	25-29
KISUMU	EAST KOLWA	no	DSO+IPC	29	YES	MARRIED	CHRISTIAN	PRIMARY	SALARIES/WAGES	25-29
KISUMU	EAST KOLWA	yes	DSO+IPC	25	NO	MARRIED	CHRISTIAN	PRIMARY	UNEMPLOYED	25-29
KISUMU	EAST KOLWA	yes	DSO+IPC	39	YES	MARRIED	CHRISTIAN	PRIMARY	UNEMPLOYED	35-39
KISUMU	EAST KOLWA	yes	DSO+IPC	37	NO	MARRIED	CHRISTIAN	PRIMARY	UNEMPLOYED	35-39
KISUMU	EAST KOLWA	no	DSO+IPC	32	NO	MARRIED	CHRISTIAN	PRIMARY	UNEMPLOYED	30-34
KISUMU	EAST KOLWA	yes	DSO+IPC	30	YES	MARRIED	CHRISTIAN	SECONDARY	UNEMPLOYED	30-34
KISUMU	EAST KOLWA	yes	DSO+IPC	38	NO	MARRIED	CHRISTIAN	PRIMARY	UNEMPLOYED	35-39
KISUMU	EAST KOLWA	yes	DSO+IPC	36	NO	MARRIED	CHRISTIAN	SECONDARY	SALARIES/WAGES	35-39
KISUMU	EAST KOLWA	yes	DSO+IPC	39	NO	MARRIED	CHRISTIAN	PRIMARY	UNEMPLOYED	35-39
KISUMU	EAST KOLWA	yes	DSO+IPC	32	YES	DIVORCED/SEPARATED/WIDOWED	CHRISTIAN	SECONDARY	UNEMPLOYED	30-34
KISUMU	EAST KOLWA	yes	DSO+IPC	29	YES	MARRIED	CHRISTIAN	PRIMARY	UNEMPLOYED	25-29
KISUMU	EAST KOLWA	yes	DSO+IPC	25	YES	MARRIED	CHRISTIAN	PRIMARY	SALARIES/WAGES	25-29
KISUMU	EAST KOLWA	yes	DSO+IPC	29	NO	MARRIED	CHRISTIAN	PRIMARY	SALARIES/WAGES	25-29
KISUMU	EAST KOLWA	yes	DSO+IPC	38	NO	DIVORCED/SEPARATED/WIDOWED	CHRISTIAN	PRIMARY	SALARIES/WAGES	35-39
KISUMU	EAST KOLWA	yes	DSO+IPC	32	NO	SINGLE	CHRISTIAN	SECONDARY	SALARIES/WAGES	30-34
KISUMU	EAST KOLWA	no	DSO+IPC	26	NO	MARRIED	CHRISTIAN	PRIMARY	UNEMPLOYED	25-29
KISUMU	EAST KOLWA	yes	IPC	26	YES	SINGLE	CHRISTIAN	COLLEGE	UNEMPLOYED	25-29
KISUMU	EAST KOLWA	yes	IPC	26	NO	MARRIED	CHRISTIAN	PRIMARY	UNEMPLOYED	25-29
KISUMU	EAST KOLWA	no	IPC	31	NO	MARRIED	CHRISTIAN	PRIMARY	SALARIES/WAGES	30-34
KISUMU	EAST KOLWA	yes	IPC	26	NO	MARRIED	CHRISTIAN	PRIMARY	SALARIES/WAGES	25-29
KISUMU	EAST KOLWA	yes	IPC	28	NO	MARRIED	CHRISTIAN	SECONDARY	UNEMPLOYED	25-29
KISUMU	EAST KOLWA	no	IPC	26	NO	MARRIED	CHRISTIAN	PRIMARY	UNEMPLOYED	25-29
KISUMU	EAST KOLWA	no	IPC	27	NO	MARRIED	CHRISTIAN	PRIMARY	SALARIES/WAGES	25-29
KISUMU	EAST KOLWA	yes	IPC	35	NO	MARRIED	CHRISTIAN	SECONDARY	SALARIES/WAGES	35-39
KISUMU	EAST KOLWA	yes	IPC	26	NO	MARRIED	CHRISTIAN	SECONDARY	SALARIES/WAGES	25-29
KISUMU	EAST KOLWA	yes	IPC	25	YES	MARRIED	CHRISTIAN	PRIMARY	SALARIES/WAGES	25-29
KISUMU	EAST KOLWA	no	IPC	36	NO	MARRIED	CHRISTIAN	PRIMARY	UNEMPLOYED	35-39
KISUMU	EAST KOLWA	yes	IPC	25	YES	SINGLE	CHRISTIAN	SECONDARY	UNEMPLOYED	25-29
KISUMU	EAST KOLWA	yes	IPC	31	YES	MARRIED	CHRISTIAN	COLLEGE	SALARIES/WAGES	30-34
KISUMU	EAST KOLWA	yes	CONTROL	30	NO	MARRIED	CHRISTIAN	PRIMARY	SALARIES/WAGES	30-34
KISUMU	EAST KOLWA	yes	CONTROL	37	NO	MARRIED	CHRISTIAN	SECONDARY	SALARIES/WAGES	35-39
KISUMU	EAST KOLWA	yes	CONTROL	27	NO	SINGLE	CHRISTIAN	PRIMARY	SALARIES/WAGES	25-29
KISUMU	EAST KOLWA	yes	CONTROL	34	NO	MARRIED	CHRISTIAN	COLLEGE	UNEMPLOYED	30-34
KISUMU	EAST KOLWA	yes	CONTROL	27	NO	MARRIED	CHRISTIAN	PRIMARY	UNEMPLOYED	25-29
KISUMU	EAST KOLWA	yes	CONTROL	26	NO	MARRIED	CHRISTIAN	COLLEGE	SALARIES/WAGES	25-29
KISUMU	EAST KOLWA	yes	CONTROL	35	NO	MARRIED	CHRISTIAN	PRIMARY	SALARIES/WAGES	35-39
KISUMU	EAST KOLWA	yes	CONTROL	25	NO	MARRIED	CHRISTIAN	SECONDARY	SALARIES/WAGES	25-29
KISUMU	EAST KOLWA	yes	IPC	34	NO	MARRIED	CHRISTIAN	PRIMARY	SALARIES/WAGES	30-34
KISUMU	EAST KOLWA	yes	IPC	30	NO	MARRIED	CHRISTIAN	PRIMARY	UNEMPLOYED	30-34
KISUMU	EAST KOLWA	no	IPC	37	YES	MARRIED	CHRISTIAN	SECONDARY	SALARIES/WAGES	35-39
KISUMU	EAST KOLWA	yes	IPC	27	YES	MARRIED	CHRISTIAN	PRIMARY	SALARIES/WAGES	25-29
KISUMU	EAST KOLWA	yes	IPC	32	NO	MARRIED	CHRISTIAN	COLLEGE	UNEMPLOYED	30-34
KISUMU	WEST KOLWA	yes	IPC	28	NO	MARRIED	CHRISTIAN	SECONDARY	SALARIES/WAGES	25-29
KISUMU	WEST KOLWA	yes	IPC	31	NO	MARRIED	CHRISTIAN	PRIMARY	SALARIES/WAGES	30-34
KISUMU	WEST KOLWA	yes	IPC	39	NO	MARRIED	CHRISTIAN	PRIMARY	UNEMPLOYED	35-39
KISUMU	WEST KOLWA	yes	IPC	26	NO	SINGLE	CHRISTIAN	PRIMARY	SALARIES/WAGES	25-29
KISUMU	WEST KOLWA	yes	DSO+IPC	26	YES	SINGLE	CHRISTIAN	COLLEGE	SALARIES/WAGES	25-29
KISUMU	WEST KOLWA	yes	DSO+IPC	27	NO	MARRIED	CHRISTIAN	SECONDARY	SALARIES/WAGES	25-29
KISUMU	WEST KOLWA	yes	DSO+IPC	32	YES	MARRIED	CHRISTIAN	PRIMARY	UNEMPLOYED	30-34
KISUMU	WEST KOLWA	yes	DSO+IPC	36	YES	MARRIED	CHRISTIAN	PRIMARY	SALARIES/WAGES	35-39
KISUMU	WEST KOLWA	yes	DSO+IPC	28	NO	MARRIED	CHRISTIAN	PRIMARY	UNEMPLOYED	25-29
KISUMU	WEST KOLWA	no	DSO+IPC	35	NO	DIVORCED/SEPARATED/WIDOWED	CHRISTIAN	PRIMARY	UNEMPLOYED	35-39
KISUMU	WEST KOLWA	yes	DSO+IPC	27	YES	MARRIED	CHRISTIAN	PRIMARY	UNEMPLOYED	25-29
KISUMU	WEST KOLWA	yes	DSO+IPC	39	NO	MARRIED	CHRISTIAN	PRIMARY	SALARIES/WAGES	35-39
KISUMU	WEST KOLWA	yes	DSO+IPC	34	YES	SINGLE	CHRISTIAN	SECONDARY	SALARIES/WAGES	30-34
KISUMU	WEST KOLWA	yes	DSO+IPC	32	NO	MARRIED	CHRISTIAN	PRIMARY	SALARIES/WAGES	30-34
KISUMU	WEST KOLWA	yes	DSO+IPC	30	NO	MARRIED	CHRISTIAN	PRIMARY	SALARIES/WAGES	30-34
KISUMU	WEST KOLWA	no	DSO+IPC	39	NO	MARRIED	CHRISTIAN	COLLEGE	UNEMPLOYED	35-39
KISUMU	WEST KOLWA	yes	DSO+IPC	30	NO	MARRIED	CHRISTIAN	PRIMARY	SALARIES/WAGES	30-34
KISUMU	WEST KOLWA	yes	DSO+IPC	35	NO	MARRIED	CHRISTIAN	PRIMARY	UNEMPLOYED	35-39
KISUMU	WEST KOLWA	yes	DSO	32	YES	MARRIED	CHRISTIAN	SECONDARY	SALARIES/WAGES	30-34
KISUMU	WEST KOLWA	no	DSO	28	YES	MARRIED	CHRISTIAN	SECONDARY	UNEMPLOYED	25-29
KISUMU	WEST KOLWA	yes	DSO	29	YES	MARRIED	CHRISTIAN	SECONDARY	SALARIES/WAGES	25-29
KISUMU	WEST KOLWA	yes	DSO	34	NO	MARRIED	CHRISTIAN	PRIMARY	SALARIES/WAGES	30-34
KISUMU	WEST KOLWA	yes	DSO	29	NO	SINGLE	CHRISTIAN	SECONDARY	SALARIES/WAGES	25-29
KISUMU	WEST KOLWA	no	DSO	32	YES	MARRIED	CHRISTIAN	PRIMARY	SALARIES/WAGES	30-34
KISUMU	WEST KOLWA	yes	DSO	38	YES	MARRIED	CHRISTIAN	SECONDARY	SALARIES/WAGES	35-39
KISUMU	WEST KOLWA	yes	DSO	31	YES	MARRIED	CHRISTIAN	SECONDARY	SALARIES/WAGES	30-34
KISUMU	WEST KOLWA	yes	DSO	39	YES	MARRIED	CHRISTIAN	PRIMARY	UNEMPLOYED	35-39
KISUMU	WEST KOLWA	yes	DSO	31	YES	MARRIED	CHRISTIAN	SECONDARY	SALARIES/WAGES	30-34
KISUMU	WEST KOLWA	yes	DSO	34	YES	MARRIED	CHRISTIAN	PRIMARY	UNEMPLOYED	30-34
KISUMU	WEST KOLWA	yes	DSO	26	YES	MARRIED	CHRISTIAN	PRIMARY	SALARIES/WAGES	25-29
KISUMU	WEST KOLWA	yes	DSO	32	YES	MARRIED	CHRISTIAN	PRIMARY	SALARIES/WAGES	30-34
KISUMU	WEST KOLWA	yes	DSO	39	NO	MARRIED	CHRISTIAN	COLLEGE	UNEMPLOYED	35-39
KISUMU	WEST KOLWA	no	DSO	36	NO	MARRIED	CHRISTIAN	SECONDARY	SALARIES/WAGES	35-39
KISUMU	WEST KOLWA	yes	DSO	28	YES	MARRIED	CHRISTIAN	PRIMARY	SALARIES/WAGES	25-29
KISUMU	WEST KOLWA	no	DSO	28	YES	MARRIED	CHRISTIAN	PRIMARY	SALARIES/WAGES	25-29
KISUMU	WEST KOLWA	no	DSO	36	YES	MARRIED	CHRISTIAN	SECONDARY	SALARIES/WAGES	35-39
KISUMU	WEST KOLWA	no	DSO+IPC	30	YES	MARRIED	CHRISTIAN	SECONDARY	SALARIES/WAGES	30-34
KISUMU	WEST KOLWA	yes	DSO+IPC	29	NO	MARRIED	NONE CHRISTIANS	PRIMARY	UNEMPLOYED	25-29
KISUMU	WEST KOLWA	yes	DSO+IPC	26	YES	MARRIED	CHRISTIAN	PRIMARY	UNEMPLOYED	25-29
KISUMU	WEST KOLWA	yes	DSO+IPC	33	NO	MARRIED	CHRISTIAN	PRIMARY	SALARIES/WAGES	30-34
KISUMU	WEST KOLWA	yes	DSO+IPC	38	NO	MARRIED	CHRISTIAN	PRIMARY	UNEMPLOYED	35-39
KISUMU	WEST KOLWA	yes	DSO+IPC	29	NO	MARRIED	CHRISTIAN	COLLEGE	SALARIES/WAGES	25-29
KISUMU	WEST KOLWA	yes	DSO+IPC	31	YES	MARRIED	CHRISTIAN	SECONDARY	UNEMPLOYED	30-34
KISUMU	WEST KOLWA	yes	DSO+IPC	26	NO	MARRIED	CHRISTIAN	SECONDARY	UNEMPLOYED	25-29
KISUMU	WEST KOLWA	yes	DSO+IPC	26	NO	SINGLE	CHRISTIAN	SECONDARY	SALARIES/WAGES	25-29
KISUMU	WEST KOLWA	yes	DSO+IPC	26	NO	SINGLE	CHRISTIAN	UNIVERSITY	UNEMPLOYED	25-29
KISUMU	WEST KOLWA	no	DSO+IPC	27	NO	MARRIED	CHRISTIAN	PRIMARY	SALARIES/WAGES	25-29
KISUMU	WEST KOLWA	yes	DSO	33	YES	MARRIED	CHRISTIAN	SECONDARY	SALARIES/WAGES	30-34
KISUMU	WEST KOLWA	yes	DSO	29	YES	SINGLE	CHRISTIAN	PRIMARY	UNEMPLOYED	25-29
KISUMU	WEST KOLWA	no	DSO	31	YES	MARRIED	CHRISTIAN	SECONDARY	SALARIES/WAGES	30-34
KISUMU	WEST KOLWA	no	DSO	35	NO	MARRIED	CHRISTIAN	PRIMARY	UNEMPLOYED	35-39
KISUMU	WEST KOLWA	yes	DSO	27	YES	MARRIED	CHRISTIAN	PRIMARY	SALARIES/WAGES	25-29
KISUMU	WEST KOLWA	yes	DSO	28	YES	MARRIED	CHRISTIAN	SECONDARY	SALARIES/WAGES	25-29
KISUMU	WEST KOLWA	yes	DSO	28	NO	MARRIED	CHRISTIAN	COLLEGE	SALARIES/WAGES	25-29
KISUMU	WEST KOLWA	yes	DSO	29	YES	MARRIED	CHRISTIAN	SECONDARY	SALARIES/WAGES	25-29
KISUMU	WEST KOLWA	no	DSO	30	NO	MARRIED	CHRISTIAN	PRIMARY	SALARIES/WAGES	30-34
KISUMU	WEST KOLWA	no	DSO	28	YES	SINGLE	CHRISTIAN	COLLEGE	SALARIES/WAGES	25-29
KISUMU	WEST KOLWA	yes	DSO	33	YES	MARRIED	CHRISTIAN	SECONDARY	SALARIES/WAGES	30-34
KISUMU	WEST KOLWA	yes	DSO	35	YES	MARRIED	NONE CHRISTIANS	UNIVERSITY	SALARIES/WAGES	35-39
KISUMU	WEST KOLWA	no	DSO	33	NO	MARRIED	CHRISTIAN	SECONDARY	SALARIES/WAGES	30-34
KISUMU	WEST KOLWA	yes	DSO	29	YES	MARRIED	CHRISTIAN	SECONDARY	SALARIES/WAGES	25-29
KISUMU	WEST KOLWA	no	DSO	38	YES	MARRIED	CHRISTIAN	COLLEGE	SALARIES/WAGES	35-39
KISUMU	WEST KOLWA	yes	DSO	30	YES	MARRIED	CHRISTIAN	SECONDARY	SALARIES/WAGES	30-34
KISUMU	WEST KOLWA	yes	DSO	35	YES	MARRIED	CHRISTIAN	SECONDARY	SALARIES/WAGES	35-39
KISUMU	WEST KOLWA	yes	DSO	34	NO	DIVORCED/SEPARATED/WIDOWED	CHRISTIAN	PRIMARY	SALARIES/WAGES	30-34
KISUMU	WEST KOLWA	yes	DSO	28	YES	MARRIED	CHRISTIAN	SECONDARY	SALARIES/WAGES	25-29
KISUMU	WEST KOLWA	yes	DSO	30	YES	MARRIED	CHRISTIAN	PRIMARY	SALARIES/WAGES	30-34
KISUMU	WEST KOLWA	yes	DSO	32	YES	MARRIED	CHRISTIAN	SECONDARY	SALARIES/WAGES	30-34
KISUMU	WEST KOLWA	yes	DSO	29	YES	MARRIED	CHRISTIAN	SECONDARY	SALARIES/WAGES	25-29
KISUMU	WEST KOLWA	yes	DSO	29	YES	MARRIED	CHRISTIAN	COLLEGE	SALARIES/WAGES	25-29
KISUMU	WEST KOLWA	yes	DSO+IPC	32	NO	MARRIED	CHRISTIAN	PRIMARY	SALARIES/WAGES	30-34
KISUMU	WEST KOLWA	no	DSO	31	YES	MARRIED	CHRISTIAN	PRIMARY	SALARIES/WAGES	30-34
KISUMU	WEST KOLWA	no	DSO	30	YES	MARRIED	CHRISTIAN	COLLEGE	SALARIES/WAGES	30-34
KISUMU	WEST KOLWA	yes	DSO	39	NO	MARRIED	CHRISTIAN	SECONDARY	SALARIES/WAGES	35-39
KISUMU	WEST KOLWA	yes	DSO	35	YES	MARRIED	CHRISTIAN	SECONDARY	SALARIES/WAGES	35-39
KISUMU	WEST KOLWA	yes	DSO	37	YES	MARRIED	CHRISTIAN	PRIMARY	SALARIES/WAGES	35-39
KISUMU	WEST KOLWA	yes	DSO	29	YES	MARRIED	CHRISTIAN	PRIMARY	SALARIES/WAGES	25-29
KISUMU	WEST KOLWA	yes	DSO	28	YES	SINGLE	CHRISTIAN	SECONDARY	UNEMPLOYED	25-29
KISUMU	WEST KOLWA	yes	DSO	33	YES	MARRIED	CHRISTIAN	PRIMARY	SALARIES/WAGES	30-34
KISUMU	WEST KOLWA	yes	DSO	37	YES	MARRIED	CHRISTIAN	PRIMARY	SALARIES/WAGES	35-39
KISUMU	WEST KOLWA	yes	DSO	32	YES	MARRIED	CHRISTIAN	PRIMARY	SALARIES/WAGES	30-34
KISUMU	WEST KOLWA	yes	DSO	26	NO	MARRIED	CHRISTIAN	COLLEGE	SALARIES/WAGES	25-29
KISUMU	WEST KOLWA	yes	DSO	27	NO	SINGLE	CHRISTIAN	PRIMARY	SALARIES/WAGES	25-29
KISUMU	WEST KOLWA	yes	CONTROL	29	NO	MARRIED	CHRISTIAN	PRIMARY	SALARIES/WAGES	25-29
KISUMU	WEST KOLWA	yes	CONTROL	28	NO	MARRIED	CHRISTIAN	PRIMARY	SALARIES/WAGES	25-29
KISUMU	WEST KOLWA	yes	CONTROL	33	NO	MARRIED	CHRISTIAN	PRIMARY	SALARIES/WAGES	30-34
KISUMU	WEST KOLWA	yes	CONTROL	39	NO	DIVORCED/SEPARATED/WIDOWED	CHRISTIAN	SECONDARY	SALARIES/WAGES	35-39
KISUMU	WEST KOLWA	yes	CONTROL	38	NO	MARRIED	CHRISTIAN	PRIMARY	SALARIES/WAGES	35-39
KISUMU	WEST KOLWA	yes	CONTROL	28	NO	MARRIED	CHRISTIAN	PRIMARY	UNEMPLOYED	25-29
KISUMU	WEST KOLWA	yes	CONTROL	35	NO	MARRIED	CHRISTIAN	PRIMARY	SALARIES/WAGES	35-39
KISUMU	WEST KOLWA	yes	DSO	25	YES	SINGLE	CHRISTIAN	COLLEGE	UNEMPLOYED	25-29
KISUMU	WEST KOLWA	yes	DSO	31	YES	MARRIED	CHRISTIAN	COLLEGE	SALARIES/WAGES	30-34
KISUMU	WEST KOLWA	yes	DSO	33	YES	DIVORCED/SEPARATED/WIDOWED	CHRISTIAN	SECONDARY	SALARIES/WAGES	30-34
KISUMU	WEST KOLWA	yes	DSO	28	YES	MARRIED	CHRISTIAN	PRIMARY	UNEMPLOYED	25-29
KISUMU	WEST KOLWA	no	DSO	27	YES	SINGLE	CHRISTIAN	SECONDARY	SALARIES/WAGES	25-29
KISUMU	WEST KOLWA	yes	DSO	29	NO	MARRIED	CHRISTIAN	PRIMARY	UNEMPLOYED	25-29
KISUMU	WEST KOLWA	no	DSO	35	YES	MARRIED	NONE CHRISTIANS	SECONDARY	SALARIES/WAGES	35-39
KISUMU	WEST KOLWA	yes	DSO+IPC	38	NO	DIVORCED/SEPARATED/WIDOWED	CHRISTIAN	PRIMARY	SALARIES/WAGES	35-39
KISUMU	WEST KOLWA	no	DSO+IPC	34	NO	DIVORCED/SEPARATED/WIDOWED	CHRISTIAN	PRIMARY	UNEMPLOYED	30-34
KISUMU	WEST KOLWA	no	DSO+IPC	26	YES	MARRIED	CHRISTIAN	PRIMARY	SALARIES/WAGES	25-29
KISUMU	WEST KOLWA	yes	DSO+IPC	34	NO	SINGLE	CHRISTIAN	PRIMARY	UNEMPLOYED	30-34
KISUMU	WEST KOLWA	yes	DSO+IPC	28	NO	MARRIED	CHRISTIAN	PRIMARY	SALARIES/WAGES	25-29
KISUMU	WEST KOLWA	yes	DSO+IPC	25	NO	MARRIED	CHRISTIAN	PRIMARY	SALARIES/WAGES	25-29
KISUMU	WEST KOLWA	yes	DSO+IPC	30	YES	SINGLE	CHRISTIAN	PRIMARY	SALARIES/WAGES	30-34
KISUMU	WEST KOLWA	yes	DSO+IPC	29	NO	MARRIED	CHRISTIAN	PRIMARY	SALARIES/WAGES	25-29
KISUMU	WEST KOLWA	yes	DSO+IPC	29	NO	MARRIED	CHRISTIAN	PRIMARY	SALARIES/WAGES	25-29
KISUMU	WEST KOLWA	yes	DSO+IPC	32	YES	MARRIED	CHRISTIAN	SECONDARY	UNEMPLOYED	30-34
KISUMU	WEST KOLWA	yes	DSO+IPC	35	YES	MARRIED	CHRISTIAN	PRIMARY	UNEMPLOYED	35-39
KISUMU	WEST KOLWA	yes	DSO+IPC	26	NO	SINGLE	NONE CHRISTIANS	PRIMARY	SALARIES/WAGES	25-29
KISUMU	WEST KOLWA	yes	DSO+IPC	29	YES	MARRIED	CHRISTIAN	SECONDARY	UNEMPLOYED	25-29
KISUMU	WEST KOLWA	yes	DSO+IPC	38	NO	MARRIED	CHRISTIAN	PRIMARY	SALARIES/WAGES	35-39
KISUMU	WEST KOLWA	yes	DSO+IPC	26	YES	MARRIED	CHRISTIAN	PRIMARY	UNEMPLOYED	25-29
KISUMU	WEST KOLWA	yes	DSO+IPC	25	YES	MARRIED	CHRISTIAN	SECONDARY	SALARIES/WAGES	25-29
KISUMU	WEST KOLWA	yes	DSO+IPC	38	NO	MARRIED	CHRISTIAN	PRIMARY	UNEMPLOYED	35-39
KISUMU	WEST KOLWA	yes	DSO+IPC	31	NO	MARRIED	CHRISTIAN	NONE	SALARIES/WAGES	30-34
KISUMU	WEST KOLWA	yes	DSO+IPC	27	YES	SINGLE	CHRISTIAN	UNIVERSITY	SALARIES/WAGES	25-29
KISUMU	WEST KOLWA	yes	IPC	32	NO	SINGLE	CHRISTIAN	COLLEGE	SALARIES/WAGES	30-34
KISUMU	WEST KOLWA	yes	IPC	32	NO	SINGLE	CHRISTIAN	PRIMARY	SALARIES/WAGES	30-34
KISUMU	WEST KOLWA	yes	IPC	25	YES	MARRIED	CHRISTIAN	PRIMARY	SALARIES/WAGES	25-29
KISUMU	WEST KOLWA	yes	IPC	28	YES	MARRIED	CHRISTIAN	PRIMARY	SALARIES/WAGES	25-29
KISUMU	WEST KOLWA	yes	IPC	35	NO	MARRIED	CHRISTIAN	SECONDARY	SALARIES/WAGES	35-39
KISUMU	WEST KOLWA	yes	DSO+IPC	27	YES	SINGLE	CHRISTIAN	PRIMARY	UNEMPLOYED	25-29
KISUMU	WEST KOLWA	yes	DSO+IPC	34	YES	MARRIED	CHRISTIAN	PRIMARY	UNEMPLOYED	30-34
KISUMU	WEST KOLWA	yes	DSO+IPC	25	NO	SINGLE	CHRISTIAN	COLLEGE	SALARIES/WAGES	25-29
KISUMU	WEST KOLWA	yes	DSO+IPC	29	YES	SINGLE	CHRISTIAN	PRIMARY	SALARIES/WAGES	25-29
KISUMU	WEST KOLWA	yes	DSO+IPC	38	NO	MARRIED	CHRISTIAN	SECONDARY	SALARIES/WAGES	35-39
KISUMU	WEST KOLWA	yes	DSO+IPC	35	YES	MARRIED	CHRISTIAN	UNIVERSITY	SALARIES/WAGES	35-39
KISUMU	WEST KOLWA	yes	DSO+IPC	32	YES	MARRIED	CHRISTIAN	PRIMARY	SALARIES/WAGES	30-34
KISUMU	WEST KOLWA	yes	DSO+IPC	32	YES	MARRIED	CHRISTIAN	COLLEGE	SALARIES/WAGES	30-34
KISUMU	WEST KOLWA	yes	CONTROL	33	NO	MARRIED	CHRISTIAN	PRIMARY	SALARIES/WAGES	30-34
KISUMU	WEST KOLWA	yes	CONTROL	36	YES	MARRIED	CHRISTIAN	SECONDARY	SALARIES/WAGES	35-39
KISUMU	WEST KOLWA	yes	CONTROL	25	NO	MARRIED	CHRISTIAN	PRIMARY	SALARIES/WAGES	25-29
KISUMU	WEST KOLWA	yes	CONTROL	30	NO	MARRIED	CHRISTIAN	PRIMARY	SALARIES/WAGES	30-34
KISUMU	WEST KOLWA	yes	CONTROL	26	NO	MARRIED	CHRISTIAN	PRIMARY	SALARIES/WAGES	25-29
KISUMU	WEST KOLWA	yes	CONTROL	25	YES	MARRIED	CHRISTIAN	PRIMARY	SALARIES/WAGES	25-29
KISUMU	WEST KOLWA	yes	DSO	35	YES	MARRIED	CHRISTIAN	SECONDARY	SALARIES/WAGES	35-39
KISUMU	WEST KOLWA	yes	DSO	33	YES	MARRIED	CHRISTIAN	COLLEGE	SALARIES/WAGES	30-34
KISUMU	WEST KOLWA	yes	DSO	28	YES	SINGLE	CHRISTIAN	PRIMARY	SALARIES/WAGES	25-29
KISUMU	WEST KOLWA	yes	DSO	37	NO	MARRIED	CHRISTIAN	COLLEGE	SALARIES/WAGES	35-39
KISUMU	WEST KOLWA	yes	DSO+IPC	35	YES	MARRIED	CHRISTIAN	COLLEGE	SALARIES/WAGES	35-39
KISUMU	WEST KOLWA	no	DSO+IPC	38	NO	DIVORCED/SEPARATED/WIDOWED	CHRISTIAN	PRIMARY	UNEMPLOYED	35-39
KISUMU	WEST KOLWA	yes	DSO+IPC	27	NO	MARRIED	CHRISTIAN	PRIMARY	SALARIES/WAGES	25-29
KISUMU	WEST KOLWA	no	DSO+IPC	35	YES	MARRIED	CHRISTIAN	SECONDARY	SALARIES/WAGES	35-39
KISUMU	WEST KOLWA	yes	DSO+IPC	31	NO	MARRIED	CHRISTIAN	PRIMARY	UNEMPLOYED	30-34
KISUMU	WEST KOLWA	no	DSO+IPC	31	YES	SINGLE	CHRISTIAN	PRIMARY	SALARIES/WAGES	30-34
KISUMU	WEST KOLWA	yes	DSO+IPC	31	YES	DIVORCED/SEPARATED/WIDOWED	CHRISTIAN	PRIMARY	SALARIES/WAGES	30-34
KISUMU	WEST KOLWA	yes	DSO+IPC	26	YES	SINGLE	CHRISTIAN	SECONDARY	SALARIES/WAGES	25-29
KISUMU	WEST KOLWA	yes	DSO+IPC	28	NO	MARRIED	CHRISTIAN	PRIMARY	SALARIES/WAGES	25-29
KISUMU	WEST KOLWA	yes	DSO+IPC	32	NO	MARRIED	CHRISTIAN	PRIMARY	UNEMPLOYED	30-34
KISUMU	WEST KOLWA	yes	DSO+IPC	36	YES	MARRIED	CHRISTIAN	PRIMARY	UNEMPLOYED	35-39
KISUMU	WEST KOLWA	yes	DSO+IPC	25	NO	SINGLE	NONE CHRISTIANS	COLLEGE	UNEMPLOYED	25-29
KISUMU	WEST KOLWA	yes	DSO+IPC	26	YES	SINGLE	CHRISTIAN	UNIVERSITY	SALARIES/WAGES	25-29
KISUMU	WEST KOLWA	yes	DSO+IPC	26	YES	SINGLE	CHRISTIAN	PRIMARY	SALARIES/WAGES	25-29
KISUMU	WEST KOLWA	yes	DSO+IPC	27	YES	SINGLE	CHRISTIAN	COLLEGE	UNEMPLOYED	25-29
KISUMU	WEST KOLWA	no	DSO+IPC	31	YES	MARRIED	CHRISTIAN	UNIVERSITY	SALARIES/WAGES	30-34
KISUMU	WEST KOLWA	no	DSO+IPC	37	NO	MARRIED	CHRISTIAN	SECONDARY	SALARIES/WAGES	35-39
KISUMU	WEST KOLWA	yes	DSO+IPC	27	YES	MARRIED	CHRISTIAN	PRIMARY	UNEMPLOYED	25-29
KISUMU	WEST KOLWA	yes	DSO+IPC	38	NO	SINGLE	CHRISTIAN	PRIMARY	UNEMPLOYED	35-39
KISUMU	WEST KOLWA	no	DSO+IPC	34	NO	MARRIED	CHRISTIAN	SECONDARY	UNEMPLOYED	30-34
KISUMU	WEST KOLWA	no	DSO+IPC	38	NO	MARRIED	CHRISTIAN	SECONDARY	SALARIES/WAGES	35-39
KISUMU	WEST KOLWA	yes	DSO+IPC	35	YES	MARRIED	CHRISTIAN	PRIMARY	SALARIES/WAGES	35-39
KISUMU	WEST KOLWA	yes	DSO+IPC	32	NO	MARRIED	CHRISTIAN	PRIMARY	UNEMPLOYED	30-34
KISUMU	WEST KOLWA	yes	DSO+IPC	39	YES	MARRIED	CHRISTIAN	SECONDARY	SALARIES/WAGES	35-39
KISUMU	WEST KOLWA	yes	DSO+IPC	36	YES	MARRIED	CHRISTIAN	PRIMARY	UNEMPLOYED	35-39
KISUMU	WEST KOLWA	yes	DSO+IPC	39	YES	MARRIED	CHRISTIAN	SECONDARY	UNEMPLOYED	35-39
KISUMU	WEST KOLWA	no	DSO+IPC	26	NO	MARRIED	CHRISTIAN	SECONDARY	SALARIES/WAGES	25-29
KISUMU	WEST KOLWA	yes	CONTROL	38	NO	MARRIED	CHRISTIAN	SECONDARY	UNEMPLOYED	35-39
KISUMU	WEST KOLWA	yes	CONTROL	36	YES	MARRIED	CHRISTIAN	SECONDARY	UNEMPLOYED	35-39
KISUMU	WEST KOLWA	yes	CONTROL	38	NO	MARRIED	CHRISTIAN	PRIMARY	UNEMPLOYED	35-39
KISUMU	WEST KOLWA	no	CONTROL	32	NO	MARRIED	CHRISTIAN	PRIMARY	UNEMPLOYED	30-34
KISUMU	WEST KOLWA	no	CONTROL	39	NO	MARRIED	CHRISTIAN	PRIMARY	UNEMPLOYED	35-39
KISUMU	WEST KOLWA	yes	CONTROL	28	YES	MARRIED	CHRISTIAN	PRIMARY	SALARIES/WAGES	25-29
KISUMU	WEST KOLWA	yes	DSO	31	YES	MARRIED	CHRISTIAN	COLLEGE	SALARIES/WAGES	30-34
KISUMU	WEST KOLWA	yes	DSO	29	NO	MARRIED	CHRISTIAN	SECONDARY	SALARIES/WAGES	25-29
KISUMU	WEST KOLWA	yes	DSO	32	YES	MARRIED	CHRISTIAN	SECONDARY	SALARIES/WAGES	30-34
KISUMU	WEST KOLWA	yes	DSO	28	YES	MARRIED	CHRISTIAN	UNIVERSITY	SALARIES/WAGES	25-29
KISUMU	WEST KOLWA	yes	DSO+IPC	28	YES	MARRIED	CHRISTIAN	SECONDARY	UNEMPLOYED	25-29
KISUMU	WEST KOLWA	yes	DSO+IPC	38	YES	MARRIED	CHRISTIAN	UNIVERSITY	SALARIES/WAGES	35-39
KISUMU	WEST KOLWA	no	DSO+IPC	28	YES	MARRIED	CHRISTIAN	SECONDARY	SALARIES/WAGES	25-29
KISUMU	WEST KOLWA	yes	IPC	27	YES	MARRIED	CHRISTIAN	PRIMARY	SALARIES/WAGES	25-29
KISUMU	WEST KOLWA	yes	DSO+IPC	38	NO	MARRIED	CHRISTIAN	PRIMARY	SALARIES/WAGES	35-39
KISUMU	WEST KOLWA	yes	DSO+IPC	28	NO	MARRIED	CHRISTIAN	PRIMARY	SALARIES/WAGES	25-29
KISUMU	WEST KOLWA	yes	DSO+IPC	37	NO	MARRIED	CHRISTIAN	SECONDARY	SALARIES/WAGES	35-39
KISUMU	WEST KOLWA	yes	DSO+IPC	25	YES	SINGLE	CHRISTIAN	PRIMARY	UNEMPLOYED	25-29
KISUMU	WEST KOLWA	no	DSO+IPC	39	NO	MARRIED	CHRISTIAN	SECONDARY	UNEMPLOYED	35-39
KISUMU	WEST KOLWA	yes	DSO+IPC	30	NO	MARRIED	CHRISTIAN	PRIMARY	SALARIES/WAGES	30-34
KISUMU	WEST KOLWA	yes	DSO+IPC	30	NO	MARRIED	CHRISTIAN	COLLEGE	SALARIES/WAGES	30-34
KISUMU	WEST KOLWA	no	DSO+IPC	28	NO	MARRIED	CHRISTIAN	SECONDARY	SALARIES/WAGES	25-29
KISUMU	WEST KOLWA	yes	DSO+IPC	25	YES	MARRIED	CHRISTIAN	COLLEGE	SALARIES/WAGES	25-29
KISUMU	WEST KOLWA	yes	DSO+IPC	30	YES	DIVORCED/SEPARATED/WIDOWED	CHRISTIAN	PRIMARY	UNEMPLOYED	30-34
KISUMU	WEST KOLWA	yes	IPC	26	NO	SINGLE	CHRISTIAN	PRIMARY	UNEMPLOYED	25-29
KISUMU	WEST KOLWA	yes	IPC	25	YES	MARRIED	CHRISTIAN	SECONDARY	UNEMPLOYED	25-29
KISUMU	WEST KOLWA	no	IPC	27	NO	MARRIED	CHRISTIAN	NONE	UNEMPLOYED	25-29
KISUMU	WEST KOLWA	yes	IPC	35	YES	MARRIED	CHRISTIAN	SECONDARY	SALARIES/WAGES	35-39
KISUMU	WEST KOLWA	no	IPC	26	YES	SINGLE	CHRISTIAN	SECONDARY	UNEMPLOYED	25-29
KISUMU	WEST KOLWA	yes	IPC	32	YES	MARRIED	CHRISTIAN	SECONDARY	SALARIES/WAGES	30-34
KISUMU	WEST KOLWA	yes	IPC	37	NO	MARRIED	CHRISTIAN	SECONDARY	UNEMPLOYED	35-39
KISUMU	WEST KOLWA	yes	IPC	25	NO	MARRIED	CHRISTIAN	SECONDARY	UNEMPLOYED	25-29
KISUMU	WEST KOLWA	yes	IPC	27	NO	MARRIED	CHRISTIAN	SECONDARY	UNEMPLOYED	25-29
KISUMU	WEST KOLWA	no	IPC	39	NO	MARRIED	CHRISTIAN	SECONDARY	SALARIES/WAGES	35-39
KISUMU	WEST KOLWA	yes	IPC	27	NO	MARRIED	CHRISTIAN	SECONDARY	SALARIES/WAGES	25-29
KISUMU	WEST KOLWA	yes	IPC	30	YES	MARRIED	CHRISTIAN	PRIMARY	UNEMPLOYED	30-34
KISUMU	WEST KOLWA	yes	IPC	30	NO	SINGLE	CHRISTIAN	PRIMARY	SALARIES/WAGES	30-34
KISUMU	WEST KOLWA	yes	IPC	30	YES	MARRIED	CHRISTIAN	PRIMARY	UNEMPLOYED	30-34
KISUMU	WEST KOLWA	yes	IPC	29	YES	SINGLE	CHRISTIAN	PRIMARY	SALARIES/WAGES	25-29
KISUMU	WEST KOLWA	yes	IPC	32	YES	MARRIED	CHRISTIAN	SECONDARY	UNEMPLOYED	30-34
KISUMU	WEST KOLWA	yes	IPC	32	NO	MARRIED	CHRISTIAN	SECONDARY	SALARIES/WAGES	30-34
KISUMU	WEST KOLWA	yes	IPC	39	NO	MARRIED	CHRISTIAN	SECONDARY	UNEMPLOYED	35-39
KISUMU	WEST KOLWA	yes	IPC	26	NO	MARRIED	CHRISTIAN	PRIMARY	SALARIES/WAGES	25-29
KISUMU	WEST KOLWA	yes	IPC	29	NO	SINGLE	CHRISTIAN	PRIMARY	UNEMPLOYED	25-29
KISUMU	WEST KOLWA	yes	IPC	33	YES	MARRIED	CHRISTIAN	PRIMARY	SALARIES/WAGES	30-34
KISUMU	WEST KOLWA	yes	IPC	31	NO	MARRIED	CHRISTIAN	PRIMARY	UNEMPLOYED	30-34
KISUMU	WEST KOLWA	yes	IPC	33	YES	MARRIED	CHRISTIAN	NONE	SALARIES/WAGES	30-34
KISUMU	WEST KOLWA	yes	IPC	27	YES	MARRIED	CHRISTIAN	PRIMARY	UNEMPLOYED	25-29
KISUMU	WEST KOLWA	yes	IPC	38	YES	MARRIED	CHRISTIAN	NONE	UNEMPLOYED	35-39
KISUMU	WEST KOLWA	yes	IPC	37	NO	MARRIED	CHRISTIAN	SECONDARY	SALARIES/WAGES	35-39
KISUMU	WEST KOLWA	yes	IPC	31	YES	MARRIED	CHRISTIAN	SECONDARY	SALARIES/WAGES	30-34
KISUMU	WEST KOLWA	yes	IPC	35	NO	MARRIED	CHRISTIAN	PRIMARY	SALARIES/WAGES	35-39
KISUMU	WEST KOLWA	yes	IPC	35	NO	MARRIED	CHRISTIAN	PRIMARY	SALARIES/WAGES	35-39
KISUMU	WEST KOLWA	yes	IPC	29	NO	MARRIED	CHRISTIAN	SECONDARY	SALARIES/WAGES	25-29
KISUMU	WEST KOLWA	yes	IPC	26	YES	MARRIED	CHRISTIAN	SECONDARY	SALARIES/WAGES	25-29
KISUMU	WEST KOLWA	yes	IPC	28	YES	SINGLE	CHRISTIAN	SECONDARY	SALARIES/WAGES	25-29
KISUMU	WEST KOLWA	yes	IPC	25	NO	SINGLE	CHRISTIAN	SECONDARY	UNEMPLOYED	25-29
KISUMU	WEST KOLWA	yes	DSO+IPC	35	NO	MARRIED	CHRISTIAN	PRIMARY	SALARIES/WAGES	35-39
KISUMU	WEST KOLWA	yes	DSO+IPC	27	NO	MARRIED	CHRISTIAN	PRIMARY	UNEMPLOYED	25-29
KISUMU	WEST KOLWA	yes	DSO+IPC	29	NO	MARRIED	CHRISTIAN	PRIMARY	SALARIES/WAGES	25-29
KISUMU	WEST KOLWA	yes	DSO+IPC	26	NO	MARRIED	CHRISTIAN	PRIMARY	SALARIES/WAGES	25-29
KISUMU	WEST KOLWA	yes	DSO+IPC	35	YES	MARRIED	CHRISTIAN	COLLEGE	SALARIES/WAGES	35-39
KISUMU	WEST KOLWA	yes	DSO+IPC	31	NO	MARRIED	CHRISTIAN	PRIMARY	UNEMPLOYED	30-34
KISUMU	WEST KOLWA	yes	CONTROL	27	YES	MARRIED	CHRISTIAN	PRIMARY	SALARIES/WAGES	25-29
KISUMU	WEST KOLWA	yes	CONTROL	28	YES	MARRIED	CHRISTIAN	PRIMARY	SALARIES/WAGES	25-29
KISUMU	WEST KOLWA	yes	DSO	32	YES	MARRIED	CHRISTIAN	COLLEGE	SALARIES/WAGES	30-34
KISUMU	WEST KOLWA	yes	DSO	29	YES	MARRIED	CHRISTIAN	SECONDARY	SALARIES/WAGES	25-29
KISUMU	WEST KOLWA	yes	DSO	28	YES	SINGLE	CHRISTIAN	COLLEGE	SALARIES/WAGES	25-29
KISUMU	WEST KOLWA	yes	DSO	37	NO	MARRIED	CHRISTIAN	PRIMARY	SALARIES/WAGES	35-39
KISUMU	WEST KOLWA	yes	DSO	36	YES	MARRIED	CHRISTIAN	PRIMARY	SALARIES/WAGES	35-39
KISUMU	WEST KOLWA	yes	DSO	29	YES	MARRIED	CHRISTIAN	SECONDARY	SALARIES/WAGES	25-29
KISUMU	WEST KOLWA	yes	DSO	28	NO	MARRIED	CHRISTIAN	PRIMARY	UNEMPLOYED	25-29
KISUMU	WEST KOLWA	yes	DSO	26	YES	SINGLE	CHRISTIAN	PRIMARY	UNEMPLOYED	25-29
KISUMU	WEST KOLWA	yes	DSO+IPC	27	YES	MARRIED	CHRISTIAN	COLLEGE	SALARIES/WAGES	25-29
KISUMU	WEST KOLWA	yes	DSO+IPC	32	YES	MARRIED	CHRISTIAN	PRIMARY	UNEMPLOYED	30-34
KISUMU	WEST KOLWA	yes	DSO+IPC	26	YES	MARRIED	CHRISTIAN	PRIMARY	SALARIES/WAGES	25-29
KISUMU	WEST KOLWA	yes	DSO+IPC	30	YES	MARRIED	CHRISTIAN	PRIMARY	SALARIES/WAGES	30-34
KISUMU	WEST KOLWA	yes	DSO+IPC	29	NO	MARRIED	CHRISTIAN	PRIMARY	SALARIES/WAGES	25-29
KISUMU	WEST KOLWA	no	DSO+IPC	33	NO	MARRIED	CHRISTIAN	PRIMARY	UNEMPLOYED	30-34
KISUMU	WEST KOLWA	yes	DSO+IPC	38	NO	MARRIED	CHRISTIAN	SECONDARY	SALARIES/WAGES	35-39
KISUMU	WEST KOLWA	yes	DSO+IPC	27	NO	SINGLE	CHRISTIAN	PRIMARY	UNEMPLOYED	25-29
KISUMU	WEST KOLWA	yes	DSO+IPC	34	YES	MARRIED	CHRISTIAN	PRIMARY	UNEMPLOYED	30-34
KISUMU	WEST KOLWA	yes	DSO+IPC	33	YES	MARRIED	CHRISTIAN	PRIMARY	SALARIES/WAGES	30-34
KISUMU	WEST KOLWA	no	DSO+IPC	35	NO	SINGLE	CHRISTIAN	PRIMARY	SALARIES/WAGES	35-39
KISUMU	WEST KOLWA	yes	DSO+IPC	29	NO	MARRIED	CHRISTIAN	PRIMARY	UNEMPLOYED	25-29
KISUMU	WEST KOLWA	yes	DSO+IPC	29	NO	MARRIED	CHRISTIAN	PRIMARY	SALARIES/WAGES	25-29
KISUMU	WEST KOLWA	no	DSO+IPC	29	NO	SINGLE	CHRISTIAN	PRIMARY	SALARIES/WAGES	25-29
KISUMU	WEST KOLWA	yes	DSO+IPC	26	YES	MARRIED	CHRISTIAN	PRIMARY	SALARIES/WAGES	25-29
KISUMU	WEST KOLWA	yes	DSO+IPC	26	YES	MARRIED	CHRISTIAN	PRIMARY	SALARIES/WAGES	25-29
KISUMU	WEST KOLWA	yes	DSO+IPC	27	YES	MARRIED	CHRISTIAN	SECONDARY	SALARIES/WAGES	25-29
KISUMU	WEST KOLWA	yes	DSO+IPC	29	YES	MARRIED	CHRISTIAN	PRIMARY	UNEMPLOYED	25-29
KISUMU	WEST KOLWA	yes	DSO+IPC	37	YES	MARRIED	CHRISTIAN	SECONDARY	SALARIES/WAGES	35-39
KISUMU	WEST KOLWA	no	DSO+IPC	37	YES	MARRIED	CHRISTIAN	PRIMARY	SALARIES/WAGES	35-39
KISUMU	WEST KOLWA	yes	DSO+IPC	39	NO	MARRIED	CHRISTIAN	PRIMARY	SALARIES/WAGES	35-39
KISUMU	WEST KOLWA	no	DSO+IPC	36	YES	MARRIED	CHRISTIAN	PRIMARY	UNEMPLOYED	35-39
KISUMU	WEST KOLWA	yes	DSO+IPC	27	YES	MARRIED	CHRISTIAN	PRIMARY	SALARIES/WAGES	25-29
KISUMU	WEST KOLWA	yes	DSO+IPC	26	NO	MARRIED	CHRISTIAN	PRIMARY	UNEMPLOYED	25-29
KISUMU	WEST KOLWA	no	DSO+IPC	31	NO	MARRIED	CHRISTIAN	PRIMARY	UNEMPLOYED	30-34
KISUMU	WEST KOLWA	yes	DSO+IPC	28	YES	SINGLE	CHRISTIAN	PRIMARY	UNEMPLOYED	25-29
KISUMU	WEST KOLWA	yes	DSO+IPC	36	YES	MARRIED	CHRISTIAN	PRIMARY	SALARIES/WAGES	35-39
KISUMU	WEST KOLWA	yes	DSO+IPC	32	YES	MARRIED	CHRISTIAN	PRIMARY	SALARIES/WAGES	30-34
KISUMU	WEST KOLWA	yes	DSO+IPC	31	NO	MARRIED	CHRISTIAN	SECONDARY	SALARIES/WAGES	30-34
KISUMU	WEST KOLWA	yes	DSO+IPC	33	YES	MARRIED	CHRISTIAN	SECONDARY	SALARIES/WAGES	30-34
KISUMU	WEST KOLWA	yes	DSO+IPC	32	NO	MARRIED	CHRISTIAN	PRIMARY	UNEMPLOYED	30-34
KISUMU	WEST KOLWA	yes	IPC	36	YES	MARRIED	CHRISTIAN	UNIVERSITY	SALARIES/WAGES	35-39
KISUMU	WEST KOLWA	yes	IPC	38	YES	MARRIED	CHRISTIAN	PRIMARY	SALARIES/WAGES	35-39
KISUMU	WEST KOLWA	yes	IPC	37	YES	MARRIED	CHRISTIAN	SECONDARY	SALARIES/WAGES	35-39
KISUMU	WEST KOLWA	yes	CONTROL	38	NO	MARRIED	CHRISTIAN	UNIVERSITY	SALARIES/WAGES	35-39
KISUMU	WEST KOLWA	yes	CONTROL	32	NO	MARRIED	CHRISTIAN	COLLEGE	SALARIES/WAGES	30-34
KISUMU	WEST KOLWA	yes	CONTROL	26	YES	MARRIED	CHRISTIAN	PRIMARY	SALARIES/WAGES	25-29
KISUMU	WEST KOLWA	yes	CONTROL	32	NO	MARRIED	CHRISTIAN	PRIMARY	SALARIES/WAGES	30-34
KISUMU	WEST KOLWA	yes	CONTROL	37	NO	MARRIED	CHRISTIAN	PRIMARY	UNEMPLOYED	35-39
KISUMU	WEST KOLWA	yes	IPC	27	YES	MARRIED	CHRISTIAN	SECONDARY	UNEMPLOYED	25-29
KISUMU	WEST KOLWA	yes	CONTROL	29	NO	MARRIED	CHRISTIAN	SECONDARY	SALARIES/WAGES	25-29
KISUMU	WEST KOLWA	yes	CONTROL	30	YES	MARRIED	CHRISTIAN	COLLEGE	SALARIES/WAGES	30-34
KISUMU	WEST KOLWA	no	CONTROL	26	YES	SINGLE	CHRISTIAN	PRIMARY	UNEMPLOYED	25-29
KISUMU	WEST KOLWA	no	CONTROL	28	YES	MARRIED	CHRISTIAN	UNIVERSITY	SALARIES/WAGES	25-29
KISUMU	WEST KOLWA	yes	CONTROL	28	NO	MARRIED	CHRISTIAN	COLLEGE	SALARIES/WAGES	25-29
KISUMU	WEST KOLWA	yes	CONTROL	31	NO	MARRIED	CHRISTIAN	PRIMARY	SALARIES/WAGES	30-34
KISUMU	WEST KOLWA	yes	CONTROL	35	NO	MARRIED	CHRISTIAN	NONE	SALARIES/WAGES	35-39
KISUMU	WEST KOLWA	yes	CONTROL	28	YES	MARRIED	CHRISTIAN	PRIMARY	SALARIES/WAGES	25-29
KISUMU	WEST KOLWA	yes	IPC	38	YES	MARRIED	CHRISTIAN	SECONDARY	SALARIES/WAGES	35-39
KISUMU	WEST KOLWA	yes	IPC	39	YES	MARRIED	CHRISTIAN	PRIMARY	UNEMPLOYED	35-39
KISUMU	WEST KOLWA	yes	DSO	37	YES	MARRIED	CHRISTIAN	PRIMARY	SALARIES/WAGES	35-39
KISUMU	WEST KOLWA	yes	DSO	36	YES	MARRIED	CHRISTIAN	PRIMARY	SALARIES/WAGES	35-39
KISUMU	WEST KOLWA	yes	DSO	39	NO	MARRIED	CHRISTIAN	SECONDARY	SALARIES/WAGES	35-39
KISUMU	WEST KOLWA	yes	DSO	27	YES	MARRIED	CHRISTIAN	COLLEGE	SALARIES/WAGES	25-29
KISUMU	WEST KOLWA	yes	DSO	33	YES	MARRIED	CHRISTIAN	PRIMARY	SALARIES/WAGES	30-34
KISUMU	WEST KOLWA	yes	DSO	32	YES	MARRIED	CHRISTIAN	PRIMARY	SALARIES/WAGES	30-34
KISUMU	WEST KOLWA	yes	DSO	30	YES	SINGLE	CHRISTIAN	COLLEGE	SALARIES/WAGES	30-34
KISUMU	WEST KOLWA	no	DSO	34	NO	MARRIED	CHRISTIAN	SECONDARY	SALARIES/WAGES	30-34
KISUMU	WEST KOLWA	yes	DSO	32	YES	MARRIED	CHRISTIAN	COLLEGE	SALARIES/WAGES	30-34
KISUMU	WEST KOLWA	yes	DSO	32	YES	MARRIED	CHRISTIAN	SECONDARY	SALARIES/WAGES	30-34
KISUMU	WEST KOLWA	no	DSO	29	YES	MARRIED	CHRISTIAN	SECONDARY	SALARIES/WAGES	25-29
KISUMU	WEST KOLWA	yes	DSO	34	YES	MARRIED	CHRISTIAN	COLLEGE	SALARIES/WAGES	30-34
KISUMU	WEST KOLWA	yes	DSO	28	YES	SINGLE	CHRISTIAN	SECONDARY	UNEMPLOYED	25-29
KISUMU	WEST KOLWA	yes	DSO	31	YES	MARRIED	CHRISTIAN	COLLEGE	SALARIES/WAGES	30-34
KISUMU	WEST KOLWA	yes	IPC	35	NO	MARRIED	CHRISTIAN	PRIMARY	SALARIES/WAGES	35-39
KISUMU	WEST KOLWA	yes	DSO	36	NO	MARRIED	CHRISTIAN	SECONDARY	SALARIES/WAGES	35-39
KISUMU	WEST KOLWA	yes	DSO	33	YES	MARRIED	CHRISTIAN	SECONDARY	SALARIES/WAGES	30-34
KISUMU	WEST KOLWA	yes	DSO	38	YES	MARRIED	CHRISTIAN	PRIMARY	SALARIES/WAGES	35-39
KISUMU	WEST KOLWA	yes	DSO	29	YES	MARRIED	CHRISTIAN	SECONDARY	SALARIES/WAGES	25-29
KISUMU	WEST KOLWA	yes	DSO	31	NO	MARRIED	CHRISTIAN	PRIMARY	SALARIES/WAGES	30-34
KISUMU	WEST KOLWA	yes	DSO	33	YES	MARRIED	CHRISTIAN	SECONDARY	SALARIES/WAGES	30-34
KISUMU	WEST KOLWA	yes	DSO	27	YES	MARRIED	CHRISTIAN	SECONDARY	SALARIES/WAGES	25-29
KISUMU	WEST KOLWA	yes	DSO	34	YES	MARRIED	CHRISTIAN	SECONDARY	SALARIES/WAGES	30-34
KISUMU	WEST KOLWA	yes	DSO	31	YES	MARRIED	CHRISTIAN	COLLEGE	SALARIES/WAGES	30-34
KISUMU	WEST KOLWA	yes	DSO	29	NO	MARRIED	CHRISTIAN	SECONDARY	SALARIES/WAGES	25-29
KISUMU	WEST KOLWA	yes	DSO	33	NO	MARRIED	CHRISTIAN	SECONDARY	UNEMPLOYED	30-34
KISUMU	WEST KOLWA	yes	DSO	27	NO	SINGLE	CHRISTIAN	PRIMARY	SALARIES/WAGES	25-29
KISUMU	WEST KOLWA	yes	DSO	28	YES	MARRIED	CHRISTIAN	PRIMARY	SALARIES/WAGES	25-29
KISUMU	WEST KOLWA	yes	DSO	35	YES	MARRIED	CHRISTIAN	SECONDARY	SALARIES/WAGES	35-39
KISUMU	WEST KOLWA	yes	DSO	36	YES	MARRIED	CHRISTIAN	PRIMARY	SALARIES/WAGES	35-39
KISUMU	WEST KOLWA	yes	DSO	29	YES	MARRIED	CHRISTIAN	PRIMARY	SALARIES/WAGES	25-29
KISUMU	WEST KOLWA	yes	DSO	27	YES	MARRIED	CHRISTIAN	PRIMARY	UNEMPLOYED	25-29
KISUMU	WEST KOLWA	yes	DSO	31	YES	MARRIED	CHRISTIAN	PRIMARY	SALARIES/WAGES	30-34
KISUMU	WEST KOLWA	yes	DSO	32	YES	MARRIED	CHRISTIAN	SECONDARY	SALARIES/WAGES	30-34
KISUMU	WEST KOLWA	yes	DSO	27	NO	MARRIED	CHRISTIAN	SECONDARY	SALARIES/WAGES	25-29
KISUMU	WEST KOLWA	no	DSO	30	YES	MARRIED	CHRISTIAN	SECONDARY	SALARIES/WAGES	30-34
KISUMU	WEST KOLWA	yes	DSO	36	YES	DIVORCED/SEPARATED/WIDOWED	CHRISTIAN	COLLEGE	SALARIES/WAGES	35-39
KISUMU	WEST KOLWA	yes	DSO	28	YES	MARRIED	CHRISTIAN	SECONDARY	UNEMPLOYED	25-29
KISUMU	WEST KOLWA	yes	DSO+IPC	32	NO	MARRIED	CHRISTIAN	PRIMARY	UNEMPLOYED	30-34
KISUMU	WEST KOLWA	yes	DSO+IPC	29	NO	MARRIED	CHRISTIAN	SECONDARY	SALARIES/WAGES	25-29
KISUMU	WEST KOLWA	yes	DSO+IPC	27	NO	MARRIED	CHRISTIAN	PRIMARY	UNEMPLOYED	25-29
KISUMU	WEST KOLWA	no	DSO+IPC	31	YES	MARRIED	CHRISTIAN	PRIMARY	UNEMPLOYED	30-34
KISUMU	WEST KOLWA	yes	DSO+IPC	37	YES	MARRIED	CHRISTIAN	COLLEGE	SALARIES/WAGES	35-39
KISUMU	WEST KOLWA	yes	DSO+IPC	30	YES	MARRIED	CHRISTIAN	PRIMARY	UNEMPLOYED	30-34
KISUMU	WEST KOLWA	yes	IPC	30	YES	MARRIED	CHRISTIAN	SECONDARY	SALARIES/WAGES	30-34
KISUMU	WEST KOLWA	yes	DSO+IPC	26	YES	MARRIED	CHRISTIAN	PRIMARY	SALARIES/WAGES	25-29
KISUMU	WEST KOLWA	no	DSO+IPC	27	NO	MARRIED	CHRISTIAN	PRIMARY	SALARIES/WAGES	25-29
KISUMU	WEST KOLWA	yes	DSO+IPC	30	YES	MARRIED	CHRISTIAN	PRIMARY	UNEMPLOYED	30-34
KISUMU	WEST KOLWA	yes	DSO+IPC	33	NO	MARRIED	CHRISTIAN	PRIMARY	SALARIES/WAGES	30-34
KISUMU	WEST KOLWA	yes	DSO+IPC	28	NO	MARRIED	CHRISTIAN	PRIMARY	UNEMPLOYED	25-29
KISUMU	WEST KOLWA	yes	DSO+IPC	28	NO	MARRIED	NONE CHRISTIANS	PRIMARY	UNEMPLOYED	25-29
KISUMU	WEST KOLWA	yes	DSO+IPC	26	NO	MARRIED	CHRISTIAN	PRIMARY	UNEMPLOYED	25-29
KISUMU	WEST KOLWA	yes	DSO	33	YES	MARRIED	CHRISTIAN	COLLEGE	SALARIES/WAGES	30-34
KISUMU	WEST KOLWA	yes	DSO	28	NO	SINGLE	CHRISTIAN	PRIMARY	UNEMPLOYED	25-29
KISUMU	WEST KOLWA	yes	DSO	32	YES	MARRIED	CHRISTIAN	PRIMARY	SALARIES/WAGES	30-34
KISUMU	WEST KOLWA	yes	DSO+IPC	30	NO	MARRIED	CHRISTIAN	PRIMARY	SALARIES/WAGES	30-34
KISUMU	WEST KOLWA	yes	DSO+IPC	30	YES	MARRIED	CHRISTIAN	PRIMARY	SALARIES/WAGES	30-34
KISUMU	WEST KOLWA	yes	DSO+IPC	26	NO	SINGLE	CHRISTIAN	PRIMARY	SALARIES/WAGES	25-29
KISUMU	WEST KOLWA	yes	IPC	33	YES	MARRIED	CHRISTIAN	COLLEGE	SALARIES/WAGES	30-34
KISUMU	WEST KOLWA	yes	IPC	31	NO	MARRIED	CHRISTIAN	COLLEGE	SALARIES/WAGES	30-34
KISUMU	WEST KOLWA	yes	IPC	31	NO	MARRIED	CHRISTIAN	PRIMARY	UNEMPLOYED	30-34
KISUMU	WEST KOLWA	yes	IPC	27	NO	MARRIED	CHRISTIAN	PRIMARY	UNEMPLOYED	25-29
KISUMU	WEST KOLWA	yes	IPC	35	YES	SINGLE	CHRISTIAN	COLLEGE	UNEMPLOYED	35-39
KISUMU	WEST KOLWA	yes	DSO+IPC	30	YES	MARRIED	CHRISTIAN	PRIMARY	UNEMPLOYED	30-34
KISUMU	WEST KOLWA	yes	DSO	35	YES	MARRIED	CHRISTIAN	SECONDARY	SALARIES/WAGES	35-39
KISUMU	WEST KOLWA	yes	DSO	35	YES	MARRIED	CHRISTIAN	SECONDARY	SALARIES/WAGES	35-39
KISUMU	WEST KOLWA	yes	DSO	29	YES	MARRIED	CHRISTIAN	SECONDARY	SALARIES/WAGES	25-29
KISUMU	WEST KOLWA	yes	DSO	32	YES	MARRIED	CHRISTIAN	PRIMARY	SALARIES/WAGES	30-34
KISUMU	WEST KOLWA	yes	DSO	36	YES	MARRIED	CHRISTIAN	SECONDARY	SALARIES/WAGES	35-39
KISUMU	WEST KOLWA	yes	DSO	35	YES	MARRIED	CHRISTIAN	SECONDARY	SALARIES/WAGES	35-39
KISUMU	WEST KOLWA	yes	DSO	31	YES	MARRIED	CHRISTIAN	COLLEGE	SALARIES/WAGES	30-34
KISUMU	WEST KOLWA	yes	DSO	27	YES	SINGLE	CHRISTIAN	PRIMARY	SALARIES/WAGES	25-29
KISUMU	WEST KOLWA	yes	DSO	28	YES	MARRIED	CHRISTIAN	PRIMARY	SALARIES/WAGES	25-29
KISUMU	WEST KOLWA	yes	DSO	36	YES	MARRIED	CHRISTIAN	PRIMARY	SALARIES/WAGES	35-39
KISUMU	WEST KOLWA	yes	DSO	37	YES	MARRIED	CHRISTIAN	PRIMARY	UNEMPLOYED	35-39
KISUMU	WEST KOLWA	yes	DSO	37	NO	MARRIED	CHRISTIAN	COLLEGE	SALARIES/WAGES	35-39
KISUMU	WEST KOLWA	yes	DSO	34	YES	MARRIED	CHRISTIAN	SECONDARY	SALARIES/WAGES	30-34
KISUMU	WEST KOLWA	yes	DSO	31	YES	MARRIED	CHRISTIAN	PRIMARY	SALARIES/WAGES	30-34
KISUMU	WEST KOLWA	yes	DSO+IPC	35	YES	MARRIED	CHRISTIAN	COLLEGE	SALARIES/WAGES	35-39
KISUMU	WEST KOLWA	yes	DSO+IPC	25	NO	MARRIED	CHRISTIAN	PRIMARY	UNEMPLOYED	25-29
KISUMU	WEST KOLWA	yes	DSO+IPC	26	NO	MARRIED	CHRISTIAN	SECONDARY	UNEMPLOYED	25-29
KISUMU	WEST KOLWA	yes	DSO+IPC	29	NO	MARRIED	CHRISTIAN	PRIMARY	SALARIES/WAGES	25-29
KISUMU	WEST KOLWA	yes	DSO+IPC	35	NO	MARRIED	CHRISTIAN	SECONDARY	UNEMPLOYED	35-39
KISUMU	WEST KOLWA	yes	DSO+IPC	27	NO	SINGLE	CHRISTIAN	COLLEGE	SALARIES/WAGES	25-29
KISUMU	WEST KOLWA	yes	DSO+IPC	28	NO	MARRIED	CHRISTIAN	PRIMARY	UNEMPLOYED	25-29
KISUMU	WEST KOLWA	yes	DSO+IPC	26	NO	MARRIED	CHRISTIAN	PRIMARY	UNEMPLOYED	25-29
KISUMU	WEST KOLWA	yes	DSO+IPC	32	NO	MARRIED	CHRISTIAN	SECONDARY	SALARIES/WAGES	30-34
KISUMU	WEST KOLWA	yes	DSO+IPC	31	NO	MARRIED	CHRISTIAN	PRIMARY	UNEMPLOYED	30-34
KISUMU	WEST KOLWA	yes	DSO+IPC	27	NO	MARRIED	CHRISTIAN	SECONDARY	SALARIES/WAGES	25-29
KISUMU	WEST KOLWA	yes	DSO+IPC	34	YES	MARRIED	CHRISTIAN	COLLEGE	SALARIES/WAGES	30-34
KISUMU	WEST KOLWA	yes	DSO+IPC	29	YES	MARRIED	CHRISTIAN	PRIMARY	SALARIES/WAGES	25-29
KISUMU	WEST KOLWA	no	DSO+IPC	35	NO	MARRIED	CHRISTIAN	PRIMARY	SALARIES/WAGES	35-39
KISUMU	WEST KOLWA	yes	DSO+IPC	39	YES	MARRIED	CHRISTIAN	COLLEGE	UNEMPLOYED	35-39
KISUMU	WEST KOLWA	yes	DSO+IPC	37	YES	MARRIED	CHRISTIAN	SECONDARY	SALARIES/WAGES	35-39
KISUMU	WEST KOLWA	yes	DSO+IPC	38	NO	MARRIED	CHRISTIAN	PRIMARY	UNEMPLOYED	35-39
KISUMU	WEST KOLWA	yes	DSO+IPC	32	NO	MARRIED	CHRISTIAN	PRIMARY	SALARIES/WAGES	30-34
KISUMU	WEST KOLWA	yes	DSO+IPC	29	NO	MARRIED	CHRISTIAN	PRIMARY	UNEMPLOYED	25-29
KISUMU	WEST KOLWA	yes	DSO+IPC	35	NO	MARRIED	CHRISTIAN	PRIMARY	UNEMPLOYED	35-39
KISUMU	WEST KOLWA	yes	DSO+IPC	26	NO	DIVORCED/SEPARATED/WIDOWED	CHRISTIAN	PRIMARY	UNEMPLOYED	25-29
KISUMU	WEST KOLWA	yes	DSO+IPC	29	YES	MARRIED	CHRISTIAN	PRIMARY	SALARIES/WAGES	25-29
KISUMU	WEST KOLWA	yes	DSO+IPC	30	NO	MARRIED	CHRISTIAN	PRIMARY	SALARIES/WAGES	30-34
KISUMU	WEST KOLWA	yes	DSO+IPC	33	NO	MARRIED	CHRISTIAN	PRIMARY	UNEMPLOYED	30-34
KISUMU	WEST KOLWA	yes	DSO+IPC	25	YES	MARRIED	CHRISTIAN	PRIMARY	SALARIES/WAGES	25-29
KISUMU	WEST KOLWA	yes	DSO+IPC	33	NO	MARRIED	CHRISTIAN	PRIMARY	SALARIES/WAGES	30-34
KISUMU	WEST KOLWA	yes	DSO+IPC	27	YES	MARRIED	CHRISTIAN	PRIMARY	UNEMPLOYED	25-29
KISUMU	WEST KOLWA	yes	DSO+IPC	36	NO	MARRIED	CHRISTIAN	PRIMARY	UNEMPLOYED	35-39
KISUMU	WEST KOLWA	yes	DSO+IPC	33	YES	MARRIED	CHRISTIAN	PRIMARY	SALARIES/WAGES	30-34
KISUMU	WEST KOLWA	yes	DSO+IPC	34	YES	MARRIED	CHRISTIAN	PRIMARY	SALARIES/WAGES	30-34
KISUMU	WEST KOLWA	yes	DSO+IPC	27	NO	SINGLE	CHRISTIAN	PRIMARY	SALARIES/WAGES	25-29
KISUMU	WEST KOLWA	yes	DSO+IPC	28	NO	SINGLE	CHRISTIAN	PRIMARY	SALARIES/WAGES	25-29
KISUMU	WEST KOLWA	yes	DSO+IPC	34	NO	SINGLE	CHRISTIAN	PRIMARY	SALARIES/WAGES	30-34
KISUMU	WEST KOLWA	yes	DSO+IPC	35	YES	MARRIED	CHRISTIAN	PRIMARY	SALARIES/WAGES	35-39
KISUMU	WEST KOLWA	yes	DSO+IPC	32	YES	MARRIED	CHRISTIAN	PRIMARY	SALARIES/WAGES	30-34
KISUMU	WEST KOLWA	yes	DSO+IPC	33	NO	MARRIED	CHRISTIAN	PRIMARY	UNEMPLOYED	30-34
KISUMU	WEST KOLWA	yes	DSO+IPC	33	YES	MARRIED	CHRISTIAN	PRIMARY	SALARIES/WAGES	30-34
KISUMU	WEST KOLWA	yes	DSO+IPC	37	NO	MARRIED	CHRISTIAN	PRIMARY	SALARIES/WAGES	35-39
KISUMU	WEST KOLWA	yes	DSO+IPC	37	YES	MARRIED	CHRISTIAN	PRIMARY	SALARIES/WAGES	35-39
KISUMU	WEST KOLWA	yes	DSO+IPC	26	NO	MARRIED	CHRISTIAN	PRIMARY	UNEMPLOYED	25-29
KISUMU	WEST KOLWA	yes	DSO+IPC	29	YES	SINGLE	CHRISTIAN	SECONDARY	SALARIES/WAGES	25-29
KISUMU	WEST KOLWA	yes	DSO+IPC	25	NO	MARRIED	CHRISTIAN	PRIMARY	SALARIES/WAGES	25-29
KISUMU	WEST KOLWA	yes	IPC	35	NO	MARRIED	CHRISTIAN	PRIMARY	SALARIES/WAGES	35-39
KISUMU	WEST KOLWA	yes	IPC	39	NO	MARRIED	CHRISTIAN	PRIMARY	SALARIES/WAGES	35-39
KISUMU	WEST KOLWA	yes	IPC	29	YES	MARRIED	CHRISTIAN	PRIMARY	UNEMPLOYED	25-29
KISUMU	WEST KOLWA	yes	IPC	26	YES	MARRIED	CHRISTIAN	SECONDARY	UNEMPLOYED	25-29
KISUMU	WEST KOLWA	yes	IPC	33	YES	MARRIED	CHRISTIAN	UNIVERSITY	SALARIES/WAGES	30-34
KISUMU	WEST KOLWA	no	IPC	38	NO	MARRIED	CHRISTIAN	PRIMARY	UNEMPLOYED	35-39
KISUMU	WEST KOLWA	yes	IPC	37	NO	MARRIED	CHRISTIAN	SECONDARY	SALARIES/WAGES	35-39
KISUMU	WEST KOLWA	yes	IPC	25	YES	SINGLE	CHRISTIAN	PRIMARY	SALARIES/WAGES	25-29
KISUMU	WEST KOLWA	yes	IPC	28	YES	MARRIED	CHRISTIAN	UNIVERSITY	UNEMPLOYED	25-29
KISUMU	WEST KOLWA	yes	IPC	27	NO	MARRIED	CHRISTIAN	SECONDARY	SALARIES/WAGES	25-29
KISUMU	WEST KOLWA	yes	IPC	32	NO	MARRIED	CHRISTIAN	COLLEGE	UNEMPLOYED	30-34
KISUMU	WEST KOLWA	yes	IPC	34	YES	MARRIED	CHRISTIAN	SECONDARY	UNEMPLOYED	30-34
KISUMU	WEST KOLWA	yes	IPC	33	NO	MARRIED	CHRISTIAN	PRIMARY	SALARIES/WAGES	30-34
KISUMU	WEST KOLWA	yes	CONTROL	37	NO	MARRIED	CHRISTIAN	SECONDARY	UNEMPLOYED	35-39
KISUMU	WEST KOLWA	yes	CONTROL	35	NO	MARRIED	CHRISTIAN	PRIMARY	SALARIES/WAGES	35-39
KISUMU	WEST KOLWA	yes	CONTROL	27	NO	MARRIED	CHRISTIAN	SECONDARY	UNEMPLOYED	25-29
KISUMU	WEST KOLWA	yes	CONTROL	27	NO	SINGLE	CHRISTIAN	PRIMARY	SALARIES/WAGES	25-29
KISUMU	WEST KOLWA	yes	CONTROL	32	YES	MARRIED	CHRISTIAN	SECONDARY	SALARIES/WAGES	30-34
KISUMU	WEST KOLWA	yes	DSO	36	NO	MARRIED	CHRISTIAN	COLLEGE	SALARIES/WAGES	35-39
KISUMU	WEST KOLWA	yes	DSO	28	YES	MARRIED	CHRISTIAN	SECONDARY	UNEMPLOYED	25-29
KISUMU	WEST KOLWA	yes	DSO	30	YES	MARRIED	CHRISTIAN	SECONDARY	UNEMPLOYED	30-34
KISUMU	WEST KOLWA	yes	DSO	29	YES	MARRIED	CHRISTIAN	PRIMARY	SALARIES/WAGES	25-29
KISUMU	WEST KOLWA	yes	DSO	32	YES	MARRIED	CHRISTIAN	SECONDARY	UNEMPLOYED	30-34
KISUMU	WEST KOLWA	yes	DSO	26	YES	SINGLE	CHRISTIAN	SECONDARY	UNEMPLOYED	25-29
KISUMU	WEST KOLWA	no	DSO	28	YES	SINGLE	CHRISTIAN	COLLEGE	SALARIES/WAGES	25-29
KISUMU	WEST KOLWA	yes	DSO	31	NO	MARRIED	CHRISTIAN	PRIMARY	UNEMPLOYED	30-34
KISUMU	WEST KOLWA	yes	DSO	34	NO	DIVORCED/SEPARATED/WIDOWED	CHRISTIAN	SECONDARY	UNEMPLOYED	30-34
KISUMU	WEST KOLWA	yes	DSO	31	YES	MARRIED	CHRISTIAN	SECONDARY	UNEMPLOYED	30-34
KISUMU	WEST KOLWA	yes	DSO	32	YES	MARRIED	CHRISTIAN	COLLEGE	SALARIES/WAGES	30-34
KISUMU	WEST KOLWA	yes	DSO	36	NO	MARRIED	CHRISTIAN	COLLEGE	SALARIES/WAGES	35-39
KISUMU	WEST KOLWA	yes	DSO	27	NO	SINGLE	CHRISTIAN	COLLEGE	UNEMPLOYED	25-29
KISUMU	WEST KOLWA	yes	DSO	33	NO	MARRIED	CHRISTIAN	SECONDARY	UNEMPLOYED	30-34
KISUMU	WEST KOLWA	yes	DSO	34	YES	MARRIED	CHRISTIAN	COLLEGE	SALARIES/WAGES	30-34
KISUMU	WEST KOLWA	yes	DSO	38	YES	MARRIED	CHRISTIAN	COLLEGE	UNEMPLOYED	35-39
KISUMU	WEST KOLWA	yes	DSO	29	YES	MARRIED	CHRISTIAN	SECONDARY	SALARIES/WAGES	25-29
KISUMU	WEST KOLWA	yes	DSO	29	NO	MARRIED	CHRISTIAN	SECONDARY	UNEMPLOYED	25-29
KISUMU	WEST KOLWA	yes	DSO	33	NO	MARRIED	CHRISTIAN	SECONDARY	SALARIES/WAGES	30-34
KISUMU	WEST KOLWA	yes	DSO	31	YES	MARRIED	CHRISTIAN	SECONDARY	SALARIES/WAGES	30-34
KISUMU	WEST KOLWA	yes	DSO	28	YES	SINGLE	CHRISTIAN	PRIMARY	SALARIES/WAGES	25-29
KISUMU	WEST KOLWA	yes	DSO	29	NO	MARRIED	CHRISTIAN	PRIMARY	SALARIES/WAGES	25-29
KISUMU	WEST KOLWA	yes	DSO	36	YES	MARRIED	CHRISTIAN	PRIMARY	SALARIES/WAGES	35-39
KISUMU	WEST KOLWA	yes	DSO	31	NO	MARRIED	CHRISTIAN	SECONDARY	SALARIES/WAGES	30-34
KISUMU	WEST KOLWA	yes	DSO	28	YES	SINGLE	CHRISTIAN	PRIMARY	SALARIES/WAGES	25-29
KISUMU	WEST KOLWA	yes	DSO	38	YES	MARRIED	CHRISTIAN	SECONDARY	SALARIES/WAGES	35-39
KISUMU	WEST KOLWA	yes	DSO	26	NO	SINGLE	CHRISTIAN	COLLEGE	UNEMPLOYED	25-29
KISUMU	WEST KOLWA	yes	DSO	34	YES	MARRIED	CHRISTIAN	PRIMARY	SALARIES/WAGES	30-34
KISUMU	WEST KOLWA	yes	DSO	31	YES	SINGLE	CHRISTIAN	COLLEGE	UNEMPLOYED	30-34
KISUMU	WEST KOLWA	no	DSO	34	NO	MARRIED	CHRISTIAN	COLLEGE	SALARIES/WAGES	30-34
KISUMU	WEST KOLWA	yes	DSO	38	YES	MARRIED	CHRISTIAN	COLLEGE	SALARIES/WAGES	35-39
KISUMU	WEST KOLWA	yes	DSO	34	YES	MARRIED	CHRISTIAN	SECONDARY	SALARIES/WAGES	30-34
KISUMU	WEST KOLWA	yes	DSO	28	YES	MARRIED	CHRISTIAN	COLLEGE	SALARIES/WAGES	25-29
KISUMU	WEST KOLWA	yes	DSO	35	NO	MARRIED	CHRISTIAN	SECONDARY	SALARIES/WAGES	35-39
KISUMU	WEST KOLWA	yes	DSO+IPC	35	NO	MARRIED	CHRISTIAN	SECONDARY	SALARIES/WAGES	35-39
KISUMU	WEST KOLWA	yes	DSO+IPC	39	NO	MARRIED	CHRISTIAN	PRIMARY	UNEMPLOYED	35-39
KISUMU	WEST KOLWA	yes	DSO	35	YES	MARRIED	CHRISTIAN	PRIMARY	SALARIES/WAGES	35-39
KISUMU	WEST KOLWA	yes	DSO	28	YES	MARRIED	CHRISTIAN	PRIMARY	SALARIES/WAGES	25-29
KISUMU	WEST KOLWA	yes	DSO	31	YES	MARRIED	CHRISTIAN	SECONDARY	SALARIES/WAGES	30-34
KISUMU	WEST KOLWA	yes	DSO	35	YES	MARRIED	CHRISTIAN	PRIMARY	SALARIES/WAGES	35-39
KISUMU	WEST KOLWA	yes	DSO	34	NO	MARRIED	CHRISTIAN	SECONDARY	SALARIES/WAGES	30-34
KISUMU	WEST KOLWA	yes	DSO	29	YES	MARRIED	CHRISTIAN	PRIMARY	SALARIES/WAGES	25-29
KISUMU	WEST KOLWA	yes	CONTROL	28	YES	SINGLE	CHRISTIAN	PRIMARY	UNEMPLOYED	25-29
KISUMU	WEST KOLWA	yes	DSO	34	NO	MARRIED	CHRISTIAN	SECONDARY	UNEMPLOYED	30-34
KISUMU	WEST KOLWA	yes	DSO	36	YES	MARRIED	CHRISTIAN	SECONDARY	SALARIES/WAGES	35-39
KISUMU	WEST KOLWA	yes	DSO	36	YES	MARRIED	CHRISTIAN	PRIMARY	SALARIES/WAGES	35-39
KISUMU	WEST KOLWA	yes	IPC	36	YES	MARRIED	CHRISTIAN	PRIMARY	SALARIES/WAGES	35-39
KISUMU	WEST KOLWA	yes	IPC	29	YES	MARRIED	CHRISTIAN	SECONDARY	SALARIES/WAGES	25-29
KISUMU	WEST KOLWA	yes	IPC	26	NO	MARRIED	CHRISTIAN	SECONDARY	UNEMPLOYED	25-29
KISUMU	WEST KOLWA	yes	DSO	25	NO	SINGLE	CHRISTIAN	SECONDARY	SALARIES/WAGES	25-29
KISUMU	WEST KOLWA	yes	DSO	35	NO	MARRIED	CHRISTIAN	SECONDARY	SALARIES/WAGES	35-39
KISUMU	WEST KOLWA	no	DSO	27	YES	SINGLE	CHRISTIAN	UNIVERSITY	SALARIES/WAGES	25-29
KISUMU	WEST KOLWA	yes	DSO+IPC	29	YES	MARRIED	CHRISTIAN	PRIMARY	SALARIES/WAGES	25-29
KISUMU	WEST KOLWA	yes	DSO+IPC	30	NO	MARRIED	CHRISTIAN	PRIMARY	SALARIES/WAGES	30-34
KISUMU	WEST KOLWA	yes	DSO+IPC	30	YES	MARRIED	CHRISTIAN	SECONDARY	SALARIES/WAGES	30-34
KISUMU	WEST KOLWA	yes	DSO+IPC	29	NO	MARRIED	CHRISTIAN	PRIMARY	SALARIES/WAGES	25-29
KISUMU	WEST KOLWA	yes	DSO+IPC	34	NO	MARRIED	CHRISTIAN	PRIMARY	SALARIES/WAGES	30-34
KISUMU	WEST KOLWA	yes	IPC	34	YES	MARRIED	CHRISTIAN	PRIMARY	SALARIES/WAGES	30-34
KISUMU	WEST KOLWA	yes	IPC	38	YES	MARRIED	CHRISTIAN	SECONDARY	SALARIES/WAGES	35-39
KISUMU	WEST KOLWA	yes	IPC	34	NO	MARRIED	CHRISTIAN	PRIMARY	SALARIES/WAGES	30-34
KISUMU	WEST KOLWA	yes	IPC	27	YES	MARRIED	CHRISTIAN	SECONDARY	SALARIES/WAGES	25-29
KISUMU	WEST KOLWA	yes	IPC	30	YES	SINGLE	CHRISTIAN	PRIMARY	SALARIES/WAGES	30-34
KISUMU	WEST KOLWA	yes	IPC	36	YES	MARRIED	CHRISTIAN	PRIMARY	SALARIES/WAGES	35-39
KISUMU	WEST KOLWA	yes	DSO+IPC	27	NO	SINGLE	CHRISTIAN	COLLEGE	UNEMPLOYED	25-29
KISUMU	WEST KOLWA	yes	DSO+IPC	28	NO	MARRIED	CHRISTIAN	PRIMARY	SALARIES/WAGES	25-29
KISUMU	WEST KOLWA	yes	DSO+IPC	29	NO	MARRIED	CHRISTIAN	PRIMARY	UNEMPLOYED	25-29
KISUMU	WEST KOLWA	yes	DSO+IPC	29	NO	MARRIED	CHRISTIAN	PRIMARY	UNEMPLOYED	25-29
KISUMU	WEST KOLWA	yes	DSO+IPC	30	YES	DIVORCED/SEPARATED/WIDOWED	CHRISTIAN	SECONDARY	SALARIES/WAGES	30-34
KISUMU	WEST KOLWA	yes	DSO+IPC	25	YES	MARRIED	CHRISTIAN	PRIMARY	UNEMPLOYED	25-29
KISUMU	WEST KOLWA	yes	DSO+IPC	30	YES	MARRIED	NONE CHRISTIANS	SECONDARY	SALARIES/WAGES	30-34
KISUMU	WEST KOLWA	yes	DSO+IPC	38	NO	MARRIED	CHRISTIAN	PRIMARY	SALARIES/WAGES	35-39
KISUMU	WEST KOLWA	yes	DSO+IPC	38	NO	MARRIED	CHRISTIAN	PRIMARY	UNEMPLOYED	35-39
KISUMU	WEST KOLWA	yes	DSO+IPC	33	YES	MARRIED	CHRISTIAN	SECONDARY	SALARIES/WAGES	30-34
KISUMU	WEST KOLWA	yes	DSO+IPC	27	NO	MARRIED	CHRISTIAN	PRIMARY	SALARIES/WAGES	25-29
KISUMU	WEST KOLWA	yes	DSO+IPC	35	YES	MARRIED	CHRISTIAN	SECONDARY	SALARIES/WAGES	35-39
KISUMU	WEST KOLWA	yes	DSO+IPC	26	YES	MARRIED	CHRISTIAN	PRIMARY	SALARIES/WAGES	25-29
KISUMU	WEST KOLWA	yes	DSO+IPC	32	NO	MARRIED	CHRISTIAN	PRIMARY	SALARIES/WAGES	30-34
KISUMU	WEST KOLWA	yes	DSO+IPC	29	YES	MARRIED	CHRISTIAN	PRIMARY	UNEMPLOYED	25-29
KISUMU	WEST KOLWA	yes	DSO+IPC	28	NO	MARRIED	CHRISTIAN	PRIMARY	SALARIES/WAGES	25-29
KISUMU	WEST KOLWA	yes	DSO+IPC	36	YES	MARRIED	CHRISTIAN	UNIVERSITY	SALARIES/WAGES	35-39
KISUMU	WEST KOLWA	yes	DSO+IPC	35	YES	MARRIED	CHRISTIAN	COLLEGE	SALARIES/WAGES	35-39
KISUMU	WEST KOLWA	yes	DSO+IPC	36	NO	MARRIED	CHRISTIAN	UNIVERSITY	SALARIES/WAGES	35-39
KISUMU	WEST KOLWA	yes	DSO	38	YES	MARRIED	CHRISTIAN	COLLEGE	SALARIES/WAGES	35-39
KISUMU	WEST KOLWA	no	DSO	28	NO	MARRIED	CHRISTIAN	PRIMARY	SALARIES/WAGES	25-29
KISUMU	WEST KOLWA	yes	DSO	26	YES	MARRIED	CHRISTIAN	PRIMARY	SALARIES/WAGES	25-29
KISUMU	WEST KOLWA	yes	DSO	27	YES	MARRIED	CHRISTIAN	SECONDARY	SALARIES/WAGES	25-29
KISUMU	WEST KOLWA	yes	DSO	26	NO	MARRIED	CHRISTIAN	UNIVERSITY	SALARIES/WAGES	25-29
KISUMU	WEST KOLWA	yes	DSO	30	YES	MARRIED	CHRISTIAN	SECONDARY	SALARIES/WAGES	30-34
KISUMU	WEST KOLWA	yes	DSO	33	YES	MARRIED	CHRISTIAN	PRIMARY	SALARIES/WAGES	30-34
KISUMU	WEST KOLWA	yes	DSO	26	NO	MARRIED	CHRISTIAN	SECONDARY	SALARIES/WAGES	25-29
KISUMU	WEST KOLWA	yes	DSO	39	YES	MARRIED	CHRISTIAN	COLLEGE	SALARIES/WAGES	35-39
KISUMU	WEST KOLWA	yes	DSO	26	NO	SINGLE	CHRISTIAN	PRIMARY	SALARIES/WAGES	25-29
KISUMU	WEST KOLWA	no	IPC	35	YES	MARRIED	CHRISTIAN	COLLEGE	UNEMPLOYED	35-39
KISUMU	WEST KOLWA	yes	IPC	32	YES	MARRIED	CHRISTIAN	COLLEGE	SALARIES/WAGES	30-34
KISUMU	WEST KOLWA	yes	DSO	35	YES	MARRIED	CHRISTIAN	SECONDARY	SALARIES/WAGES	35-39
KISUMU	WEST KOLWA	yes	DSO+IPC	27	NO	MARRIED	CHRISTIAN	PRIMARY	SALARIES/WAGES	25-29
KISUMU	WEST KOLWA	yes	CONTROL	39	NO	MARRIED	CHRISTIAN	PRIMARY	SALARIES/WAGES	35-39
KISUMU	WEST KOLWA	yes	DSO	29	YES	MARRIED	CHRISTIAN	PRIMARY	SALARIES/WAGES	25-29
KISUMU	WEST KOLWA	yes	DSO	29	NO	MARRIED	CHRISTIAN	UNIVERSITY	SALARIES/WAGES	25-29
KISUMU	WEST KOLWA	no	DSO	38	NO	MARRIED	CHRISTIAN	COLLEGE	SALARIES/WAGES	35-39
KISUMU	WEST KOLWA	yes	DSO	36	NO	MARRIED	CHRISTIAN	SECONDARY	SALARIES/WAGES	35-39
KISUMU	WEST KOLWA	yes	DSO	38	NO	MARRIED	CHRISTIAN	COLLEGE	SALARIES/WAGES	35-39
KISUMU	WEST KOLWA	yes	DSO+IPC	35	YES	MARRIED	CHRISTIAN	PRIMARY	SALARIES/WAGES	35-39
KISUMU	WEST KOLWA	yes	DSO+IPC	25	YES	MARRIED	CHRISTIAN	COLLEGE	UNEMPLOYED	25-29
KISUMU	WEST KOLWA	yes	DSO	28	YES	MARRIED	CHRISTIAN	UNIVERSITY	SALARIES/WAGES	25-29
KISUMU	WEST KOLWA	yes	DSO	26	NO	MARRIED	CHRISTIAN	SECONDARY	SALARIES/WAGES	25-29
KISUMU	WEST KOLWA	yes	DSO	33	YES	MARRIED	CHRISTIAN	PRIMARY	SALARIES/WAGES	30-34
KISUMU	WEST KOLWA	yes	DSO	28	NO	MARRIED	CHRISTIAN	PRIMARY	SALARIES/WAGES	25-29
KISUMU	WEST KOLWA	yes	DSO	32	YES	MARRIED	CHRISTIAN	SECONDARY	SALARIES/WAGES	30-34
KISUMU	WEST KOLWA	yes	DSO+IPC	26	NO	MARRIED	CHRISTIAN	PRIMARY	SALARIES/WAGES	25-29
KISUMU	WEST KOLWA	yes	DSO+IPC	31	NO	MARRIED	CHRISTIAN	PRIMARY	UNEMPLOYED	30-34
KISUMU	WEST KOLWA	no	DSO+IPC	32	YES	MARRIED	CHRISTIAN	PRIMARY	UNEMPLOYED	30-34
KISUMU	WEST KOLWA	yes	DSO+IPC	38	NO	MARRIED	CHRISTIAN	PRIMARY	UNEMPLOYED	35-39
KISUMU	WEST KOLWA	yes	DSO+IPC	39	YES	MARRIED	CHRISTIAN	PRIMARY	UNEMPLOYED	35-39
KISUMU	WEST KOLWA	yes	DSO+IPC	34	NO	MARRIED	CHRISTIAN	PRIMARY	SALARIES/WAGES	30-34
KISUMU	WEST KOLWA	yes	DSO+IPC	29	YES	MARRIED	CHRISTIAN	SECONDARY	UNEMPLOYED	25-29
KISUMU	WEST KOLWA	yes	DSO+IPC	30	NO	MARRIED	CHRISTIAN	SECONDARY	UNEMPLOYED	30-34
KISUMU	WEST KOLWA	yes	DSO+IPC	30	YES	MARRIED	CHRISTIAN	SECONDARY	UNEMPLOYED	30-34
KISUMU	WEST KOLWA	yes	DSO	32	YES	MARRIED	CHRISTIAN	COLLEGE	SALARIES/WAGES	30-34
KISUMU	WEST KOLWA	yes	IPC	32	NO	MARRIED	CHRISTIAN	PRIMARY	SALARIES/WAGES	30-34
KISUMU	WEST KOLWA	yes	IPC	32	YES	MARRIED	CHRISTIAN	SECONDARY	UNEMPLOYED	30-34
KISUMU	WEST KOLWA	yes	DSO	36	YES	MARRIED	CHRISTIAN	SECONDARY	SALARIES/WAGES	35-39
KISUMU	WEST KOLWA	yes	DSO	30	YES	MARRIED	CHRISTIAN	SECONDARY	SALARIES/WAGES	30-34
KISUMU	WEST KOLWA	yes	DSO+IPC	35	YES	MARRIED	CHRISTIAN	PRIMARY	UNEMPLOYED	35-39
KISUMU	WEST KOLWA	yes	DSO+IPC	34	YES	MARRIED	CHRISTIAN	SECONDARY	UNEMPLOYED	30-34
KISUMU	WEST KOLWA	yes	DSO+IPC	35	NO	MARRIED	CHRISTIAN	SECONDARY	SALARIES/WAGES	35-39
KISUMU	WEST KOLWA	yes	DSO+IPC	39	YES	MARRIED	CHRISTIAN	COLLEGE	SALARIES/WAGES	35-39
KISUMU	WEST KOLWA	yes	DSO+IPC	32	NO	MARRIED	CHRISTIAN	PRIMARY	SALARIES/WAGES	30-34
KISUMU	WEST KOLWA	yes	DSO+IPC	36	YES	SINGLE	CHRISTIAN	PRIMARY	SALARIES/WAGES	35-39
KISUMU	WEST KOLWA	yes	DSO+IPC	30	YES	MARRIED	CHRISTIAN	PRIMARY	SALARIES/WAGES	30-34
KISUMU	WEST KOLWA	yes	DSO+IPC	34	YES	MARRIED	CHRISTIAN	UNIVERSITY	SALARIES/WAGES	30-34
KISUMU	WEST KOLWA	yes	DSO+IPC	28	YES	MARRIED	CHRISTIAN	UNIVERSITY	SALARIES/WAGES	25-29
KISUMU	WEST KOLWA	yes	DSO+IPC	30	NO	MARRIED	CHRISTIAN	PRIMARY	SALARIES/WAGES	30-34
KISUMU	WEST KOLWA	yes	DSO	25	NO	MARRIED	CHRISTIAN	PRIMARY	SALARIES/WAGES	25-29
KISUMU	WEST KOLWA	yes	DSO+IPC	27	NO	MARRIED	CHRISTIAN	PRIMARY	UNEMPLOYED	25-29
KISUMU	WEST KOLWA	yes	DSO+IPC	30	YES	MARRIED	CHRISTIAN	PRIMARY	UNEMPLOYED	30-34
KISUMU	WEST KOLWA	no	DSO+IPC	27	YES	MARRIED	CHRISTIAN	PRIMARY	UNEMPLOYED	25-29
KISUMU	WEST KOLWA	yes	DSO+IPC	28	NO	DIVORCED/SEPARATED/WIDOWED	NONE CHRISTIANS	PRIMARY	SALARIES/WAGES	25-29
KISUMU	WEST KOLWA	yes	DSO+IPC	26	NO	SINGLE	CHRISTIAN	COLLEGE	UNEMPLOYED	25-29
KISUMU	WEST KOLWA	yes	DSO+IPC	34	NO	DIVORCED/SEPARATED/WIDOWED	CHRISTIAN	PRIMARY	SALARIES/WAGES	30-34
KISUMU	WEST KOLWA	yes	DSO+IPC	27	YES	MARRIED	CHRISTIAN	PRIMARY	SALARIES/WAGES	25-29
KISUMU	WEST KOLWA	yes	DSO+IPC	35	NO	MARRIED	CHRISTIAN	PRIMARY	UNEMPLOYED	35-39
KISUMU	WEST KOLWA	yes	DSO+IPC	30	YES	MARRIED	NONE CHRISTIANS	PRIMARY	SALARIES/WAGES	30-34
KISUMU	WEST KOLWA	yes	DSO+IPC	30	YES	SINGLE	CHRISTIAN	SECONDARY	SALARIES/WAGES	30-34
KISUMU	WEST KOLWA	yes	DSO+IPC	32	NO	MARRIED	CHRISTIAN	SECONDARY	SALARIES/WAGES	30-34
KISUMU	WEST KOLWA	yes	DSO	33	YES	MARRIED	CHRISTIAN	PRIMARY	SALARIES/WAGES	30-34
KISUMU	WEST KOLWA	yes	DSO	31	YES	MARRIED	CHRISTIAN	PRIMARY	SALARIES/WAGES	30-34
KISUMU	WEST KOLWA	yes	DSO	32	NO	MARRIED	CHRISTIAN	PRIMARY	SALARIES/WAGES	30-34
KISUMU	WEST KOLWA	yes	DSO	32	YES	MARRIED	CHRISTIAN	COLLEGE	SALARIES/WAGES	30-34
KISUMU	WEST KOLWA	yes	CONTROL	36	YES	MARRIED	CHRISTIAN	PRIMARY	UNEMPLOYED	35-39
KISUMU	WEST KOLWA	yes	CONTROL	31	NO	MARRIED	CHRISTIAN	SECONDARY	UNEMPLOYED	30-34
KISUMU	WEST KOLWA	no	CONTROL	30	NO	MARRIED	CHRISTIAN	COLLEGE	SALARIES/WAGES	30-34
KISUMU	WEST KOLWA	yes	CONTROL	35	YES	MARRIED	CHRISTIAN	PRIMARY	SALARIES/WAGES	35-39
KISUMU	WEST KOLWA	yes	CONTROL	29	NO	MARRIED	CHRISTIAN	PRIMARY	UNEMPLOYED	25-29
KISUMU	WEST KOLWA	yes	CONTROL	25	NO	MARRIED	CHRISTIAN	PRIMARY	UNEMPLOYED	25-29
KISUMU	WEST KOLWA	yes	CONTROL	27	YES	MARRIED	CHRISTIAN	COLLEGE	UNEMPLOYED	25-29
KISUMU	WEST KOLWA	yes	CONTROL	33	YES	MARRIED	CHRISTIAN	PRIMARY	UNEMPLOYED	30-34
KISUMU	WEST KOLWA	yes	CONTROL	36	NO	MARRIED	CHRISTIAN	COLLEGE	SALARIES/WAGES	35-39
KISUMU	WEST KOLWA	yes	CONTROL	27	NO	MARRIED	CHRISTIAN	SECONDARY	SALARIES/WAGES	25-29
KISUMU	WEST KOLWA	yes	CONTROL	29	YES	MARRIED	CHRISTIAN	PRIMARY	UNEMPLOYED	25-29
KISUMU	WEST KOLWA	yes	CONTROL	37	NO	MARRIED	CHRISTIAN	SECONDARY	SALARIES/WAGES	35-39
KISUMU	WEST KOLWA	yes	CONTROL	39	NO	MARRIED	CHRISTIAN	PRIMARY	UNEMPLOYED	35-39
KISUMU	WEST KOLWA	yes	DSO+IPC	32	NO	SINGLE	CHRISTIAN	SECONDARY	UNEMPLOYED	30-34
KISUMU	WEST KOLWA	yes	DSO+IPC	35	NO	MARRIED	CHRISTIAN	SECONDARY	SALARIES/WAGES	35-39
KISUMU	WEST KOLWA	yes	IPC	35	YES	MARRIED	CHRISTIAN	PRIMARY	SALARIES/WAGES	35-39
KISUMU	WEST KOLWA	yes	IPC	34	YES	MARRIED	CHRISTIAN	SECONDARY	SALARIES/WAGES	30-34
KISUMU	WEST KOLWA	yes	IPC	27	NO	MARRIED	CHRISTIAN	PRIMARY	SALARIES/WAGES	25-29
KISUMU	WEST KOLWA	yes	IPC	32	NO	MARRIED	CHRISTIAN	COLLEGE	UNEMPLOYED	30-34
KISUMU	WEST KOLWA	yes	IPC	30	YES	MARRIED	CHRISTIAN	COLLEGE	SALARIES/WAGES	30-34
KISUMU	WEST KOLWA	yes	IPC	28	YES	SINGLE	CHRISTIAN	UNIVERSITY	SALARIES/WAGES	25-29
KISUMU	WEST KOLWA	yes	IPC	37	NO	MARRIED	CHRISTIAN	COLLEGE	SALARIES/WAGES	35-39
KISUMU	WEST KOLWA	yes	CONTROL	27	NO	MARRIED	CHRISTIAN	NONE	SALARIES/WAGES	25-29
KISUMU	WEST KOLWA	yes	CONTROL	36	YES	MARRIED	CHRISTIAN	SECONDARY	UNEMPLOYED	35-39
KISUMU	WEST KOLWA	yes	CONTROL	26	YES	SINGLE	CHRISTIAN	COLLEGE	SALARIES/WAGES	25-29
KISUMU	WEST KOLWA	yes	CONTROL	30	NO	MARRIED	CHRISTIAN	PRIMARY	SALARIES/WAGES	30-34
KISUMU	WEST KOLWA	yes	CONTROL	31	NO	MARRIED	CHRISTIAN	PRIMARY	UNEMPLOYED	30-34
KISUMU	WEST KOLWA	yes	CONTROL	28	NO	SINGLE	CHRISTIAN	SECONDARY	UNEMPLOYED	25-29
KISUMU	WEST KOLWA	yes	CONTROL	29	NO	MARRIED	CHRISTIAN	PRIMARY	SALARIES/WAGES	25-29
KISUMU	WEST KOLWA	yes	IPC	32	NO	MARRIED	CHRISTIAN	PRIMARY	UNEMPLOYED	30-34
KISUMU	WEST KOLWA	yes	DSO+IPC	25	YES	MARRIED	CHRISTIAN	SECONDARY	SALARIES/WAGES	25-29
KISUMU	WEST KOLWA	yes	DSO+IPC	34	NO	MARRIED	CHRISTIAN	UNIVERSITY	SALARIES/WAGES	30-34
KISUMU	WEST KOLWA	yes	DSO+IPC	36	YES	DIVORCED/SEPARATED/WIDOWED	CHRISTIAN	PRIMARY	SALARIES/WAGES	35-39
KISUMU	WEST KOLWA	yes	DSO+IPC	26	YES	MARRIED	CHRISTIAN	SECONDARY	UNEMPLOYED	25-29
KISUMU	WEST KOLWA	yes	IPC	31	NO	MARRIED	CHRISTIAN	COLLEGE	SALARIES/WAGES	30-34
KISUMU	WEST KOLWA	yes	DSO+IPC	26	NO	MARRIED	CHRISTIAN	SECONDARY	SALARIES/WAGES	25-29
KISUMU	WEST KOLWA	yes	DSO+IPC	26	YES	MARRIED	CHRISTIAN	COLLEGE	SALARIES/WAGES	25-29
KISUMU	WEST KOLWA	yes	DSO+IPC	36	NO	MARRIED	CHRISTIAN	COLLEGE	SALARIES/WAGES	35-39
KISUMU	WEST KOLWA	no	DSO+IPC	30	NO	MARRIED	CHRISTIAN	COLLEGE	UNEMPLOYED	30-34
KISUMU	WEST KOLWA	yes	DSO+IPC	29	NO	MARRIED	CHRISTIAN	SECONDARY	SALARIES/WAGES	25-29
KISUMU	WEST KOLWA	yes	DSO+IPC	30	NO	MARRIED	CHRISTIAN	PRIMARY	SALARIES/WAGES	30-34
KISUMU	WEST KOLWA	yes	DSO+IPC	25	NO	MARRIED	CHRISTIAN	SECONDARY	SALARIES/WAGES	25-29
KISUMU	WEST KOLWA	yes	IPC	31	YES	MARRIED	CHRISTIAN	SECONDARY	UNEMPLOYED	30-34
KISUMU	WEST KOLWA	yes	DSO+IPC	29	NO	MARRIED	CHRISTIAN	SECONDARY	UNEMPLOYED	25-29
KISUMU	WEST KOLWA	yes	DSO+IPC	27	NO	DIVORCED/SEPARATED/WIDOWED	CHRISTIAN	PRIMARY	UNEMPLOYED	25-29
KISUMU	WEST KOLWA	yes	DSO+IPC	37	YES	MARRIED	CHRISTIAN	SECONDARY	SALARIES/WAGES	35-39
KISUMU	WEST KOLWA	yes	DSO+IPC	25	YES	SINGLE	CHRISTIAN	PRIMARY	UNEMPLOYED	25-29
KISUMU	WEST KOLWA	yes	CONTROL	29	NO	MARRIED	CHRISTIAN	PRIMARY	UNEMPLOYED	25-29
KISUMU	WEST KOLWA	yes	CONTROL	30	NO	DIVORCED/SEPARATED/WIDOWED	CHRISTIAN	PRIMARY	UNEMPLOYED	30-34
KISUMU	WEST KOLWA	yes	IPC	35	YES	MARRIED	CHRISTIAN	SECONDARY	SALARIES/WAGES	35-39
KISUMU	WEST KOLWA	yes	IPC	33	NO	MARRIED	CHRISTIAN	SECONDARY	SALARIES/WAGES	30-34
KISUMU	WEST KOLWA	yes	IPC	32	NO	MARRIED	CHRISTIAN	COLLEGE	SALARIES/WAGES	30-34
KISUMU	WEST KOLWA	no	IPC	31	NO	SINGLE	CHRISTIAN	COLLEGE	SALARIES/WAGES	30-34
KISUMU	WEST KOLWA	yes	IPC	35	NO	MARRIED	CHRISTIAN	PRIMARY	UNEMPLOYED	35-39
KISUMU	WEST KOLWA	yes	IPC	39	YES	MARRIED	CHRISTIAN	PRIMARY	SALARIES/WAGES	35-39
KISUMU	WEST KOLWA	yes	IPC	31	YES	MARRIED	CHRISTIAN	SECONDARY	SALARIES/WAGES	30-34
KISUMU	WEST KOLWA	yes	CONTROL	32	NO	MARRIED	CHRISTIAN	PRIMARY	SALARIES/WAGES	30-34
KISUMU	WEST KOLWA	yes	CONTROL	29	NO	MARRIED	CHRISTIAN	PRIMARY	SALARIES/WAGES	25-29
KISUMU	WEST KOLWA	yes	CONTROL	35	YES	MARRIED	CHRISTIAN	SECONDARY	SALARIES/WAGES	35-39
KISUMU	WEST KOLWA	yes	CONTROL	29	YES	MARRIED	CHRISTIAN	PRIMARY	UNEMPLOYED	25-29
KISUMU	WEST KOLWA	yes	CONTROL	32	NO	MARRIED	CHRISTIAN	PRIMARY	SALARIES/WAGES	30-34
KISUMU	WEST KOLWA	yes	DSO+IPC	28	NO	MARRIED	CHRISTIAN	PRIMARY	SALARIES/WAGES	25-29
KISUMU	WEST KOLWA	yes	DSO+IPC	32	YES	MARRIED	CHRISTIAN	UNIVERSITY	SALARIES/WAGES	30-34
KISUMU	WEST KOLWA	yes	DSO+IPC	30	NO	SINGLE	CHRISTIAN	UNIVERSITY	UNEMPLOYED	30-34
KISUMU	WEST KOLWA	yes	DSO+IPC	37	NO	MARRIED	CHRISTIAN	PRIMARY	UNEMPLOYED	35-39
KISUMU	WEST KOLWA	yes	DSO+IPC	29	NO	MARRIED	CHRISTIAN	PRIMARY	UNEMPLOYED	25-29
KISUMU	WEST KOLWA	yes	DSO+IPC	32	NO	DIVORCED/SEPARATED/WIDOWED	CHRISTIAN	PRIMARY	SALARIES/WAGES	30-34
KISUMU	WEST KOLWA	no	DSO+IPC	33	YES	MARRIED	CHRISTIAN	UNIVERSITY	SALARIES/WAGES	30-34
KISUMU	WEST KOLWA	yes	DSO+IPC	28	YES	MARRIED	CHRISTIAN	PRIMARY	SALARIES/WAGES	25-29
KISUMU	WEST KOLWA	yes	DSO+IPC	26	NO	MARRIED	CHRISTIAN	PRIMARY	UNEMPLOYED	25-29
KISUMU	WEST KOLWA	yes	DSO+IPC	25	NO	SINGLE	CHRISTIAN	SECONDARY	UNEMPLOYED	25-29
KISUMU	WEST KOLWA	yes	DSO+IPC	39	NO	MARRIED	CHRISTIAN	PRIMARY	SALARIES/WAGES	35-39
KISUMU	WEST KOLWA	yes	DSO+IPC	33	YES	SINGLE	CHRISTIAN	UNIVERSITY	SALARIES/WAGES	30-34
KISUMU	WEST KOLWA	yes	DSO+IPC	33	YES	MARRIED	CHRISTIAN	PRIMARY	SALARIES/WAGES	30-34
KISUMU	WEST KOLWA	yes	DSO	28	NO	MARRIED	CHRISTIAN	COLLEGE	SALARIES/WAGES	25-29
KISUMU	WEST KOLWA	yes	DSO	37	YES	MARRIED	CHRISTIAN	COLLEGE	SALARIES/WAGES	35-39
KISUMU	WEST KOLWA	yes	DSO	33	YES	MARRIED	CHRISTIAN	SECONDARY	SALARIES/WAGES	30-34
KISUMU	WEST KOLWA	yes	DSO	27	YES	MARRIED	CHRISTIAN	PRIMARY	SALARIES/WAGES	25-29
KISUMU	WEST KOLWA	yes	DSO	36	NO	MARRIED	CHRISTIAN	UNIVERSITY	SALARIES/WAGES	35-39
KISUMU	WEST KOLWA	yes	DSO	30	YES	SINGLE	CHRISTIAN	COLLEGE	SALARIES/WAGES	30-34
KISUMU	WEST KOLWA	yes	DSO	28	YES	MARRIED	CHRISTIAN	SECONDARY	UNEMPLOYED	25-29
KISUMU	WEST KOLWA	yes	DSO	34	YES	MARRIED	CHRISTIAN	PRIMARY	SALARIES/WAGES	30-34
KISUMU	WEST KOLWA	yes	DSO	33	YES	MARRIED	CHRISTIAN	SECONDARY	SALARIES/WAGES	30-34
KISUMU	WEST KOLWA	yes	DSO	33	YES	MARRIED	CHRISTIAN	PRIMARY	SALARIES/WAGES	30-34
KISUMU	WEST KOLWA	yes	DSO	32	YES	MARRIED	CHRISTIAN	PRIMARY	SALARIES/WAGES	30-34
KISUMU	WEST KOLWA	yes	DSO+IPC	38	NO	MARRIED	CHRISTIAN	PRIMARY	SALARIES/WAGES	35-39
KISUMU	WEST KOLWA	yes	DSO+IPC	34	YES	MARRIED	CHRISTIAN	PRIMARY	SALARIES/WAGES	30-34
KISUMU	WEST KOLWA	yes	DSO+IPC	28	NO	MARRIED	CHRISTIAN	PRIMARY	SALARIES/WAGES	25-29
KISUMU	WEST KOLWA	yes	DSO+IPC	27	NO	MARRIED	CHRISTIAN	SECONDARY	UNEMPLOYED	25-29
KISUMU	WEST KOLWA	yes	DSO+IPC	30	NO	MARRIED	CHRISTIAN	PRIMARY	SALARIES/WAGES	30-34
KISUMU	WEST KOLWA	yes	DSO+IPC	25	YES	MARRIED	CHRISTIAN	PRIMARY	SALARIES/WAGES	25-29
KISUMU	WEST KOLWA	yes	CONTROL	33	NO	MARRIED	CHRISTIAN	PRIMARY	SALARIES/WAGES	30-34
KISUMU	WEST KOLWA	yes	CONTROL	34	NO	MARRIED	CHRISTIAN	PRIMARY	SALARIES/WAGES	30-34
KISUMU	WEST KOLWA	yes	DSO+IPC	36	NO	MARRIED	CHRISTIAN	SECONDARY	SALARIES/WAGES	35-39
KISUMU	WEST KOLWA	yes	DSO+IPC	32	YES	MARRIED	CHRISTIAN	PRIMARY	SALARIES/WAGES	30-34
KISUMU	WEST KOLWA	yes	IPC	27	YES	SINGLE	CHRISTIAN	COLLEGE	UNEMPLOYED	25-29
KISUMU	WEST KOLWA	yes	IPC	29	YES	MARRIED	CHRISTIAN	SECONDARY	SALARIES/WAGES	25-29
KISUMU	WEST KOLWA	yes	IPC	31	NO	MARRIED	CHRISTIAN	COLLEGE	UNEMPLOYED	30-34
KISUMU	WEST KOLWA	yes	IPC	34	NO	MARRIED	CHRISTIAN	PRIMARY	SALARIES/WAGES	30-34
KISUMU	WEST KOLWA	yes	IPC	27	NO	MARRIED	CHRISTIAN	PRIMARY	SALARIES/WAGES	25-29
KISUMU	WEST KOLWA	yes	IPC	29	NO	MARRIED	CHRISTIAN	PRIMARY	SALARIES/WAGES	25-29
KISUMU	WEST KOLWA	yes	IPC	30	YES	MARRIED	CHRISTIAN	UNIVERSITY	UNEMPLOYED	30-34
KISUMU	WEST KOLWA	yes	IPC	26	NO	SINGLE	CHRISTIAN	COLLEGE	SALARIES/WAGES	25-29
KISUMU	WEST KOLWA	yes	IPC	26	NO	SINGLE	CHRISTIAN	COLLEGE	UNEMPLOYED	25-29
KISUMU	WEST KOLWA	yes	IPC	32	NO	MARRIED	CHRISTIAN	SECONDARY	SALARIES/WAGES	30-34
KISUMU	WEST KOLWA	yes	IPC	30	NO	MARRIED	CHRISTIAN	COLLEGE	SALARIES/WAGES	30-34
KISUMU	WEST KOLWA	yes	CONTROL	30	NO	MARRIED	CHRISTIAN	PRIMARY	UNEMPLOYED	30-34
KISUMU	WEST KOLWA	yes	CONTROL	33	NO	MARRIED	CHRISTIAN	PRIMARY	SALARIES/WAGES	30-34
KISUMU	WEST KOLWA	yes	CONTROL	30	NO	MARRIED	CHRISTIAN	COLLEGE	SALARIES/WAGES	30-34
KISUMU	WEST KOLWA	yes	CONTROL	37	NO	MARRIED	CHRISTIAN	PRIMARY	SALARIES/WAGES	35-39
KISUMU	WEST KOLWA	yes	CONTROL	25	YES	MARRIED	CHRISTIAN	SECONDARY	UNEMPLOYED	25-29
KISUMU	WEST KOLWA	yes	CONTROL	29	NO	MARRIED	CHRISTIAN	PRIMARY	SALARIES/WAGES	25-29
KISUMU	WEST KOLWA	yes	CONTROL	38	YES	MARRIED	CHRISTIAN	PRIMARY	UNEMPLOYED	35-39
KISUMU	WEST KOLWA	yes	CONTROL	32	YES	MARRIED	CHRISTIAN	PRIMARY	UNEMPLOYED	30-34
KISUMU	WEST KOLWA	yes	CONTROL	36	NO	MARRIED	CHRISTIAN	PRIMARY	SALARIES/WAGES	35-39
KISUMU	WEST KOLWA	yes	IPC	26	YES	SINGLE	CHRISTIAN	PRIMARY	SALARIES/WAGES	25-29
KISUMU	WEST KOLWA	yes	IPC	35	NO	MARRIED	CHRISTIAN	PRIMARY	UNEMPLOYED	35-39
KISUMU	WEST KOLWA	yes	IPC	35	YES	MARRIED	CHRISTIAN	COLLEGE	SALARIES/WAGES	35-39
KISUMU	WEST KOLWA	yes	IPC	26	NO	SINGLE	CHRISTIAN	SECONDARY	UNEMPLOYED	25-29
KISUMU	WEST KOLWA	yes	IPC	37	YES	MARRIED	CHRISTIAN	COLLEGE	SALARIES/WAGES	35-39
KISUMU	WEST KOLWA	yes	IPC	37	NO	MARRIED	CHRISTIAN	SECONDARY	SALARIES/WAGES	35-39
KISUMU	WEST KOLWA	yes	IPC	29	YES	MARRIED	CHRISTIAN	SECONDARY	SALARIES/WAGES	25-29
KISUMU	WEST KOLWA	yes	IPC	27	NO	MARRIED	CHRISTIAN	PRIMARY	SALARIES/WAGES	25-29
KISUMU	WEST KOLWA	yes	DSO	36	YES	MARRIED	CHRISTIAN	SECONDARY	SALARIES/WAGES	35-39
KISUMU	WEST KOLWA	yes	CONTROL	31	YES	MARRIED	CHRISTIAN	SECONDARY	SALARIES/WAGES	30-34
KISUMU	WEST KOLWA	yes	CONTROL	32	NO	SINGLE	CHRISTIAN	NONE	SALARIES/WAGES	30-34
KISUMU	WEST KOLWA	yes	CONTROL	30	NO	MARRIED	CHRISTIAN	PRIMARY	SALARIES/WAGES	30-34
KISUMU	WEST KOLWA	yes	DSO+IPC	28	NO	MARRIED	CHRISTIAN	PRIMARY	UNEMPLOYED	25-29
KISUMU	WEST KOLWA	yes	DSO+IPC	25	NO	SINGLE	CHRISTIAN	PRIMARY	SALARIES/WAGES	25-29
KISUMU	WEST KOLWA	yes	CONTROL	37	YES	MARRIED	CHRISTIAN	NONE	UNEMPLOYED	35-39
KISUMU	WEST KOLWA	yes	CONTROL	31	YES	SINGLE	CHRISTIAN	SECONDARY	UNEMPLOYED	30-34
KISUMU	WEST KOLWA	yes	CONTROL	34	YES	MARRIED	CHRISTIAN	PRIMARY	UNEMPLOYED	30-34
KISUMU	WEST KOLWA	yes	CONTROL	32	YES	DIVORCED/SEPARATED/WIDOWED	CHRISTIAN	PRIMARY	SALARIES/WAGES	30-34
KISUMU	WEST KOLWA	yes	CONTROL	26	NO	MARRIED	CHRISTIAN	PRIMARY	UNEMPLOYED	25-29
KISUMU	WEST KOLWA	yes	CONTROL	32	YES	MARRIED	CHRISTIAN	PRIMARY	UNEMPLOYED	30-34
KISUMU	WEST KOLWA	yes	CONTROL	32	NO	MARRIED	CHRISTIAN	NONE	SALARIES/WAGES	30-34
KISUMU	WEST KOLWA	yes	CONTROL	29	NO	SINGLE	CHRISTIAN	NONE	SALARIES/WAGES	25-29
KISUMU	WEST KOLWA	yes	CONTROL	28	YES	MARRIED	CHRISTIAN	UNIVERSITY	SALARIES/WAGES	25-29
KISUMU	WEST KOLWA	yes	CONTROL	27	YES	MARRIED	CHRISTIAN	PRIMARY	SALARIES/WAGES	25-29
KISUMU	WEST KOLWA	yes	CONTROL	33	NO	MARRIED	CHRISTIAN	NONE	SALARIES/WAGES	30-34
KISUMU	WEST KOLWA	yes	CONTROL	36	NO	SINGLE	CHRISTIAN	NONE	SALARIES/WAGES	35-39
KISUMU	WEST KOLWA	yes	CONTROL	27	NO	MARRIED	CHRISTIAN	PRIMARY	UNEMPLOYED	25-29
KISUMU	WEST KOLWA	yes	CONTROL	31	NO	DIVORCED/SEPARATED/WIDOWED	CHRISTIAN	PRIMARY	UNEMPLOYED	30-34
KISUMU	WEST KOLWA	yes	CONTROL	34	NO	MARRIED	CHRISTIAN	PRIMARY	SALARIES/WAGES	30-34
KISUMU	WEST KOLWA	yes	CONTROL	26	YES	SINGLE	CHRISTIAN	PRIMARY	UNEMPLOYED	25-29
KISUMU	WEST KOLWA	yes	CONTROL	30	YES	MARRIED	CHRISTIAN	PRIMARY	SALARIES/WAGES	30-34
KISUMU	WEST KOLWA	yes	CONTROL	32	YES	MARRIED	CHRISTIAN	PRIMARY	UNEMPLOYED	30-34
KISUMU	WEST KOLWA	yes	CONTROL	32	YES	MARRIED	CHRISTIAN	PRIMARY	UNEMPLOYED	30-34
KISUMU	WEST KOLWA	yes	CONTROL	39	NO	MARRIED	CHRISTIAN	PRIMARY	UNEMPLOYED	35-39
KISUMU	WEST KOLWA	yes	DSO+IPC	35	YES	SINGLE	CHRISTIAN	PRIMARY	UNEMPLOYED	35-39
KISUMU	WEST KOLWA	yes	CONTROL	36	NO	MARRIED	CHRISTIAN	COLLEGE	SALARIES/WAGES	35-39
KISUMU	WEST KOLWA	yes	CONTROL	30	YES	SINGLE	CHRISTIAN	COLLEGE	UNEMPLOYED	30-34
KISUMU	WEST KOLWA	yes	DSO+IPC	30	NO	MARRIED	CHRISTIAN	PRIMARY	SALARIES/WAGES	30-34
KISUMU	WEST KOLWA	yes	DSO+IPC	34	NO	MARRIED	CHRISTIAN	UNIVERSITY	SALARIES/WAGES	30-34
KISUMU	WEST KOLWA	yes	DSO+IPC	29	YES	MARRIED	CHRISTIAN	UNIVERSITY	SALARIES/WAGES	25-29
KISUMU	WEST KOLWA	yes	DSO+IPC	28	YES	MARRIED	CHRISTIAN	PRIMARY	SALARIES/WAGES	25-29
KISUMU	WEST KOLWA	yes	DSO+IPC	35	YES	MARRIED	CHRISTIAN	PRIMARY	SALARIES/WAGES	35-39
KISUMU	WEST KOLWA	yes	DSO+IPC	26	NO	MARRIED	CHRISTIAN	SECONDARY	SALARIES/WAGES	25-29
KISUMU	WEST KOLWA	yes	DSO+IPC	32	YES	MARRIED	CHRISTIAN	COLLEGE	SALARIES/WAGES	30-34
KISUMU	WEST KOLWA	yes	DSO	26	YES	SINGLE	CHRISTIAN	SECONDARY	SALARIES/WAGES	25-29
KISUMU	WEST KOLWA	yes	DSO	28	YES	MARRIED	CHRISTIAN	PRIMARY	SALARIES/WAGES	25-29
KISUMU	WEST KOLWA	no	DSO	30	YES	MARRIED	CHRISTIAN	COLLEGE	SALARIES/WAGES	30-34
KISUMU	WEST KOLWA	yes	DSO	28	YES	SINGLE	CHRISTIAN	SECONDARY	UNEMPLOYED	25-29
KISUMU	WEST KOLWA	yes	DSO	29	NO	MARRIED	CHRISTIAN	UNIVERSITY	SALARIES/WAGES	25-29
KISUMU	WEST KOLWA	yes	DSO	28	YES	SINGLE	CHRISTIAN	SECONDARY	UNEMPLOYED	25-29
KISUMU	WEST KOLWA	yes	DSO	27	YES	SINGLE	CHRISTIAN	PRIMARY	UNEMPLOYED	25-29
KISUMU	WEST KOLWA	yes	DSO	28	YES	MARRIED	CHRISTIAN	SECONDARY	SALARIES/WAGES	25-29
KISUMU	WEST KOLWA	yes	DSO	25	YES	MARRIED	CHRISTIAN	PRIMARY	SALARIES/WAGES	25-29
KISUMU	WEST KOLWA	yes	DSO	27	YES	MARRIED	CHRISTIAN	SECONDARY	SALARIES/WAGES	25-29
KISUMU	WEST KOLWA	yes	DSO	29	YES	SINGLE	CHRISTIAN	UNIVERSITY	SALARIES/WAGES	25-29
KISUMU	WEST KOLWA	yes	DSO	38	YES	MARRIED	CHRISTIAN	SECONDARY	SALARIES/WAGES	35-39
KISUMU	WEST KOLWA	yes	DSO+IPC	32	NO	MARRIED	CHRISTIAN	PRIMARY	UNEMPLOYED	30-34
KISUMU	WEST KOLWA	yes	DSO+IPC	33	YES	MARRIED	CHRISTIAN	PRIMARY	SALARIES/WAGES	30-34
KISUMU	WEST KOLWA	yes	DSO+IPC	26	NO	MARRIED	CHRISTIAN	PRIMARY	UNEMPLOYED	25-29
KISUMU	WEST KOLWA	yes	DSO+IPC	32	YES	MARRIED	CHRISTIAN	PRIMARY	UNEMPLOYED	30-34
KISUMU	WEST KOLWA	yes	DSO+IPC	34	YES	MARRIED	CHRISTIAN	COLLEGE	UNEMPLOYED	30-34
KISUMU	WEST KOLWA	yes	DSO+IPC	28	NO	SINGLE	CHRISTIAN	COLLEGE	SALARIES/WAGES	25-29
KISUMU	WEST KOLWA	yes	DSO+IPC	25	YES	MARRIED	CHRISTIAN	PRIMARY	UNEMPLOYED	25-29
KISUMU	WEST KOLWA	yes	DSO+IPC	31	YES	MARRIED	CHRISTIAN	PRIMARY	SALARIES/WAGES	30-34
KISUMU	WEST KOLWA	yes	DSO+IPC	31	YES	MARRIED	CHRISTIAN	COLLEGE	SALARIES/WAGES	30-34
KISUMU	WEST KOLWA	yes	DSO+IPC	39	YES	MARRIED	CHRISTIAN	PRIMARY	SALARIES/WAGES	35-39
KISUMU	WEST KOLWA	yes	DSO+IPC	30	NO	MARRIED	CHRISTIAN	PRIMARY	UNEMPLOYED	30-34
KISUMU	WEST KOLWA	yes	IPC	29	YES	MARRIED	CHRISTIAN	PRIMARY	SALARIES/WAGES	25-29
KISUMU	WEST KOLWA	yes	IPC	25	YES	MARRIED	CHRISTIAN	PRIMARY	SALARIES/WAGES	25-29
KISUMU	WEST KOLWA	yes	DSO	34	YES	MARRIED	CHRISTIAN	PRIMARY	SALARIES/WAGES	30-34
KISUMU	WEST KOLWA	yes	DSO	36	YES	MARRIED	CHRISTIAN	SECONDARY	SALARIES/WAGES	35-39
KISUMU	WEST KOLWA	yes	DSO	32	YES	MARRIED	CHRISTIAN	PRIMARY	SALARIES/WAGES	30-34
KISUMU	WEST KOLWA	yes	DSO	34	YES	MARRIED	CHRISTIAN	PRIMARY	SALARIES/WAGES	30-34
KISUMU	WEST KOLWA	yes	DSO	30	NO	MARRIED	CHRISTIAN	SECONDARY	SALARIES/WAGES	30-34
KISUMU	WEST KOLWA	yes	DSO	27	YES	SINGLE	CHRISTIAN	COLLEGE	UNEMPLOYED	25-29
KISUMU	WEST KOLWA	yes	DSO	34	NO	MARRIED	CHRISTIAN	PRIMARY	SALARIES/WAGES	30-34
KISUMU	WEST KOLWA	yes	DSO	31	YES	MARRIED	CHRISTIAN	COLLEGE	SALARIES/WAGES	30-34
KISUMU	WEST KOLWA	yes	DSO	28	YES	SINGLE	CHRISTIAN	SECONDARY	SALARIES/WAGES	25-29
KISUMU	WEST KOLWA	yes	DSO	35	YES	MARRIED	CHRISTIAN	PRIMARY	SALARIES/WAGES	35-39
KISUMU	WEST KOLWA	yes	DSO	32	NO	MARRIED	CHRISTIAN	SECONDARY	SALARIES/WAGES	30-34
KISUMU	WEST KOLWA	yes	DSO	28	YES	MARRIED	CHRISTIAN	PRIMARY	SALARIES/WAGES	25-29
KISUMU	WEST KOLWA	yes	DSO	34	YES	MARRIED	CHRISTIAN	PRIMARY	SALARIES/WAGES	30-34
KISUMU	WEST KOLWA	no	DSO	32	YES	MARRIED	CHRISTIAN	SECONDARY	SALARIES/WAGES	30-34
KISUMU	WEST KOLWA	yes	DSO	26	NO	SINGLE	CHRISTIAN	PRIMARY	UNEMPLOYED	25-29
KISUMU	WEST KOLWA	yes	DSO	29	YES	MARRIED	CHRISTIAN	COLLEGE	SALARIES/WAGES	25-29
KISUMU	WEST KOLWA	yes	DSO	32	YES	MARRIED	CHRISTIAN	COLLEGE	SALARIES/WAGES	30-34
KISUMU	WEST KOLWA	yes	DSO	33	NO	SINGLE	CHRISTIAN	UNIVERSITY	SALARIES/WAGES	30-34
KISUMU	WEST KOLWA	no	DSO	30	YES	MARRIED	CHRISTIAN	SECONDARY	SALARIES/WAGES	30-34
KISUMU	WEST KOLWA	no	DSO	28	YES	MARRIED	CHRISTIAN	PRIMARY	SALARIES/WAGES	25-29
KISUMU	WEST KOLWA	yes	DSO	29	YES	MARRIED	CHRISTIAN	SECONDARY	SALARIES/WAGES	25-29
KISUMU	WEST KOLWA	yes	DSO	33	YES	MARRIED	CHRISTIAN	PRIMARY	SALARIES/WAGES	30-34
KISUMU	WEST KOLWA	yes	DSO	31	YES	MARRIED	CHRISTIAN	SECONDARY	SALARIES/WAGES	30-34
KISUMU	WEST KOLWA	yes	DSO	37	YES	MARRIED	CHRISTIAN	PRIMARY	SALARIES/WAGES	35-39
KISUMU	WEST KOLWA	yes	DSO	34	YES	MARRIED	CHRISTIAN	SECONDARY	SALARIES/WAGES	30-34
KISUMU	WEST KOLWA	no	DSO	31	YES	MARRIED	CHRISTIAN	SECONDARY	SALARIES/WAGES	30-34
KISUMU	WEST KOLWA	yes	DSO	28	NO	MARRIED	CHRISTIAN	PRIMARY	SALARIES/WAGES	25-29
KISUMU	WEST KOLWA	yes	DSO	29	YES	SINGLE	CHRISTIAN	SECONDARY	SALARIES/WAGES	25-29
KISUMU	WEST KOLWA	yes	DSO	26	NO	SINGLE	CHRISTIAN	SECONDARY	SALARIES/WAGES	25-29
KISUMU	WEST KOLWA	yes	DSO	33	NO	MARRIED	CHRISTIAN	SECONDARY	SALARIES/WAGES	30-34
KISUMU	WEST KOLWA	yes	DSO	30	NO	MARRIED	CHRISTIAN	SECONDARY	UNEMPLOYED	30-34
KISUMU	WEST KOLWA	yes	DSO	29	NO	MARRIED	CHRISTIAN	COLLEGE	SALARIES/WAGES	25-29
KISUMU	WEST KOLWA	yes	DSO	31	YES	MARRIED	CHRISTIAN	COLLEGE	SALARIES/WAGES	30-34
KISUMU	WEST KOLWA	yes	DSO	27	YES	MARRIED	CHRISTIAN	PRIMARY	UNEMPLOYED	25-29
KISUMU	WEST KOLWA	yes	DSO	34	YES	MARRIED	CHRISTIAN	PRIMARY	UNEMPLOYED	30-34
KISUMU	WEST KOLWA	yes	DSO	27	YES	MARRIED	CHRISTIAN	SECONDARY	SALARIES/WAGES	25-29
KISUMU	WEST KOLWA	yes	DSO	27	NO	MARRIED	CHRISTIAN	UNIVERSITY	SALARIES/WAGES	25-29
KISUMU	WEST KOLWA	yes	DSO	27	YES	MARRIED	CHRISTIAN	PRIMARY	SALARIES/WAGES	25-29
KISUMU	WEST KOLWA	yes	DSO	37	NO	MARRIED	CHRISTIAN	SECONDARY	UNEMPLOYED	35-39
KISUMU	WEST KOLWA	yes	DSO	26	YES	MARRIED	NONE CHRISTIANS	SECONDARY	UNEMPLOYED	25-29
KISUMU	WEST KOLWA	yes	DSO	25	NO	MARRIED	CHRISTIAN	SECONDARY	UNEMPLOYED	25-29
KISUMU	WEST KOLWA	yes	DSO	28	YES	MARRIED	CHRISTIAN	NONE	SALARIES/WAGES	25-29
KISUMU	WEST KOLWA	yes	DSO	29	YES	MARRIED	CHRISTIAN	SECONDARY	SALARIES/WAGES	25-29
KISUMU	WEST KOLWA	yes	DSO	32	NO	MARRIED	CHRISTIAN	SECONDARY	SALARIES/WAGES	30-34
KISUMU	WEST KOLWA	yes	DSO	25	NO	MARRIED	CHRISTIAN	SECONDARY	SALARIES/WAGES	25-29
KISUMU	WEST KOLWA	yes	DSO	32	NO	MARRIED	CHRISTIAN	PRIMARY	SALARIES/WAGES	30-34
KISUMU	WEST KOLWA	yes	DSO	28	YES	MARRIED	CHRISTIAN	PRIMARY	SALARIES/WAGES	25-29
KISUMU	WEST KOLWA	yes	DSO	30	YES	MARRIED	CHRISTIAN	PRIMARY	SALARIES/WAGES	30-34
KISUMU	WEST KOLWA	no	DSO	36	YES	MARRIED	CHRISTIAN	PRIMARY	SALARIES/WAGES	35-39
KISUMU	WEST KOLWA	yes	DSO	34	YES	MARRIED	CHRISTIAN	SECONDARY	SALARIES/WAGES	30-34
KISUMU	WEST KOLWA	yes	DSO	34	YES	MARRIED	CHRISTIAN	PRIMARY	SALARIES/WAGES	30-34
KISUMU	WEST KOLWA	yes	DSO	36	YES	MARRIED	CHRISTIAN	COLLEGE	SALARIES/WAGES	35-39
KISUMU	WEST KOLWA	yes	DSO	28	YES	MARRIED	CHRISTIAN	UNIVERSITY	SALARIES/WAGES	25-29
KISUMU	WEST KOLWA	yes	CONTROL	25	NO	MARRIED	CHRISTIAN	PRIMARY	SALARIES/WAGES	25-29
KISUMU	WEST KOLWA	yes	CONTROL	26	YES	MARRIED	CHRISTIAN	PRIMARY	SALARIES/WAGES	25-29
KISUMU	WEST KOLWA	yes	IPC	38	YES	MARRIED	CHRISTIAN	UNIVERSITY	SALARIES/WAGES	35-39
KISUMU	WEST KOLWA	yes	DSO	25	YES	SINGLE	CHRISTIAN	COLLEGE	UNEMPLOYED	25-29
KISUMU	WEST KOLWA	yes	IPC	27	YES	MARRIED	CHRISTIAN	PRIMARY	SALARIES/WAGES	25-29
KISUMU	WEST KOLWA	yes	DSO	39	YES	MARRIED	CHRISTIAN	SECONDARY	SALARIES/WAGES	35-39
KISUMU	WEST KOLWA	yes	DSO	28	YES	DIVORCED/SEPARATED/WIDOWED	CHRISTIAN	SECONDARY	SALARIES/WAGES	25-29
KISUMU	WEST KOLWA	yes	DSO	28	YES	SINGLE	CHRISTIAN	SECONDARY	SALARIES/WAGES	25-29
KISUMU	WEST KOLWA	yes	DSO	30	NO	MARRIED	CHRISTIAN	SECONDARY	SALARIES/WAGES	30-34
KISUMU	WEST KOLWA	yes	DSO	32	NO	MARRIED	CHRISTIAN	PRIMARY	UNEMPLOYED	30-34
KISUMU	WEST KOLWA	yes	DSO	35	NO	MARRIED	CHRISTIAN	SECONDARY	UNEMPLOYED	35-39
KISUMU	WEST KOLWA	yes	DSO	34	NO	MARRIED	CHRISTIAN	SECONDARY	SALARIES/WAGES	30-34
KISUMU	WEST KOLWA	yes	DSO	36	YES	MARRIED	CHRISTIAN	SECONDARY	SALARIES/WAGES	35-39
KISUMU	WEST KOLWA	yes	DSO	27	YES	MARRIED	CHRISTIAN	COLLEGE	SALARIES/WAGES	25-29
KISUMU	WEST KOLWA	yes	DSO	38	NO	MARRIED	CHRISTIAN	PRIMARY	UNEMPLOYED	35-39
KISUMU	WEST KOLWA	yes	DSO	25	YES	MARRIED	CHRISTIAN	SECONDARY	SALARIES/WAGES	25-29
KISUMU	WEST KOLWA	yes	DSO	34	YES	MARRIED	CHRISTIAN	SECONDARY	SALARIES/WAGES	30-34
KISUMU	WEST KOLWA	yes	DSO	25	NO	SINGLE	CHRISTIAN	SECONDARY	SALARIES/WAGES	25-29
KISUMU	WEST KOLWA	yes	DSO	27	NO	SINGLE	CHRISTIAN	COLLEGE	SALARIES/WAGES	25-29
KISUMU	WEST KOLWA	yes	DSO	36	NO	MARRIED	CHRISTIAN	SECONDARY	SALARIES/WAGES	35-39
KISUMU	WEST KOLWA	yes	DSO	35	NO	MARRIED	CHRISTIAN	PRIMARY	UNEMPLOYED	35-39
KISUMU	WEST KOLWA	yes	DSO	34	NO	MARRIED	CHRISTIAN	PRIMARY	UNEMPLOYED	30-34
KISUMU	WEST KOLWA	yes	DSO	28	NO	MARRIED	CHRISTIAN	PRIMARY	UNEMPLOYED	25-29
KISUMU	WEST KOLWA	yes	DSO	30	NO	MARRIED	CHRISTIAN	COLLEGE	SALARIES/WAGES	30-34
KISUMU	WEST KOLWA	yes	DSO	38	YES	MARRIED	CHRISTIAN	COLLEGE	SALARIES/WAGES	35-39
KISUMU	WEST KOLWA	yes	DSO	28	NO	MARRIED	CHRISTIAN	PRIMARY	SALARIES/WAGES	25-29
KISUMU	WEST KOLWA	yes	DSO	39	YES	MARRIED	CHRISTIAN	PRIMARY	SALARIES/WAGES	35-39
KISUMU	WEST KOLWA	yes	DSO	31	YES	MARRIED	CHRISTIAN	SECONDARY	UNEMPLOYED	30-34
KISUMU	WEST KOLWA	yes	DSO	34	YES	MARRIED	CHRISTIAN	SECONDARY	SALARIES/WAGES	30-34
KISUMU	WEST KOLWA	yes	DSO	35	YES	MARRIED	CHRISTIAN	PRIMARY	SALARIES/WAGES	35-39
KISUMU	WEST KOLWA	no	DSO	35	NO	MARRIED	CHRISTIAN	PRIMARY	SALARIES/WAGES	35-39
KISUMU	WEST KOLWA	no	DSO	28	NO	SINGLE	CHRISTIAN	COLLEGE	SALARIES/WAGES	25-29
KISUMU	WEST KOLWA	yes	DSO	31	NO	SINGLE	CHRISTIAN	PRIMARY	SALARIES/WAGES	30-34
KISUMU	WEST KOLWA	yes	DSO	39	YES	MARRIED	NONE CHRISTIANS	SECONDARY	SALARIES/WAGES	35-39
KISUMU	WEST KOLWA	yes	DSO	34	NO	MARRIED	CHRISTIAN	PRIMARY	SALARIES/WAGES	30-34
KISUMU	WEST KOLWA	yes	DSO	26	YES	MARRIED	CHRISTIAN	PRIMARY	SALARIES/WAGES	25-29
KISUMU	WEST KOLWA	yes	DSO	36	NO	MARRIED	CHRISTIAN	SECONDARY	SALARIES/WAGES	35-39
KISUMU	WEST KOLWA	yes	DSO	27	YES	SINGLE	CHRISTIAN	SECONDARY	SALARIES/WAGES	25-29
KISUMU	WEST KOLWA	yes	DSO	35	NO	MARRIED	CHRISTIAN	PRIMARY	SALARIES/WAGES	35-39
KISUMU	WEST KOLWA	yes	DSO	32	NO	MARRIED	CHRISTIAN	PRIMARY	SALARIES/WAGES	30-34
KISUMU	WEST KOLWA	yes	DSO	31	YES	MARRIED	CHRISTIAN	SECONDARY	SALARIES/WAGES	30-34
KISUMU	WEST KOLWA	yes	DSO	34	YES	MARRIED	CHRISTIAN	PRIMARY	SALARIES/WAGES	30-34
KISUMU	WEST KOLWA	yes	DSO	33	NO	MARRIED	CHRISTIAN	PRIMARY	SALARIES/WAGES	30-34
KISUMU	WEST KOLWA	yes	DSO	30	YES	MARRIED	CHRISTIAN	COLLEGE	SALARIES/WAGES	30-34
KISUMU	WEST KOLWA	yes	DSO	29	YES	MARRIED	CHRISTIAN	COLLEGE	SALARIES/WAGES	25-29
KISUMU	WEST KOLWA	yes	DSO	33	YES	MARRIED	CHRISTIAN	SECONDARY	SALARIES/WAGES	30-34
KISUMU	WEST KOLWA	yes	DSO	35	YES	MARRIED	CHRISTIAN	PRIMARY	SALARIES/WAGES	35-39
KISUMU	WEST KOLWA	yes	DSO	35	YES	MARRIED	CHRISTIAN	COLLEGE	SALARIES/WAGES	35-39
KISUMU	WEST KOLWA	yes	DSO	27	YES	MARRIED	CHRISTIAN	SECONDARY	SALARIES/WAGES	25-29
KISUMU	WEST KOLWA	yes	DSO	27	YES	MARRIED	CHRISTIAN	SECONDARY	SALARIES/WAGES	25-29
KISUMU	WEST KOLWA	yes	DSO	27	YES	MARRIED	CHRISTIAN	COLLEGE	SALARIES/WAGES	25-29
KISUMU	WEST KOLWA	yes	DSO	36	YES	MARRIED	CHRISTIAN	PRIMARY	SALARIES/WAGES	35-39
KISUMU	WEST KOLWA	yes	DSO	35	NO	MARRIED	CHRISTIAN	UNIVERSITY	SALARIES/WAGES	35-39
KISUMU	WEST KOLWA	yes	DSO	29	YES	MARRIED	CHRISTIAN	SECONDARY	SALARIES/WAGES	25-29
KISUMU	WEST KOLWA	yes	DSO	36	NO	MARRIED	CHRISTIAN	SECONDARY	SALARIES/WAGES	35-39
KISUMU	WEST KOLWA	yes	DSO	35	YES	MARRIED	CHRISTIAN	PRIMARY	SALARIES/WAGES	35-39
KISUMU	WEST KOLWA	yes	DSO	26	YES	MARRIED	CHRISTIAN	UNIVERSITY	SALARIES/WAGES	25-29
KISUMU	WEST KOLWA	yes	DSO	35	YES	MARRIED	CHRISTIAN	COLLEGE	SALARIES/WAGES	35-39
KISUMU	WEST KOLWA	yes	DSO	31	YES	MARRIED	CHRISTIAN	PRIMARY	SALARIES/WAGES	30-34
KISUMU	WEST KOLWA	yes	DSO	37	YES	MARRIED	CHRISTIAN	SECONDARY	SALARIES/WAGES	35-39
KISUMU	WEST KOLWA	yes	DSO	29	NO	MARRIED	CHRISTIAN	SECONDARY	SALARIES/WAGES	25-29
KISUMU	WEST KOLWA	yes	DSO	28	YES	MARRIED	CHRISTIAN	SECONDARY	SALARIES/WAGES	25-29
KISUMU	WEST KOLWA	yes	DSO	36	YES	MARRIED	CHRISTIAN	SECONDARY	SALARIES/WAGES	35-39
KISUMU	WEST KOLWA	yes	DSO	28	YES	MARRIED	CHRISTIAN	SECONDARY	SALARIES/WAGES	25-29
KISUMU	WEST KOLWA	yes	DSO	39	NO	MARRIED	CHRISTIAN	PRIMARY	SALARIES/WAGES	35-39
KISUMU	WEST KOLWA	yes	DSO	26	YES	SINGLE	CHRISTIAN	COLLEGE	SALARIES/WAGES	25-29
KISUMU	WEST KOLWA	no	DSO	31	YES	MARRIED	CHRISTIAN	SECONDARY	SALARIES/WAGES	30-34
KISUMU	WEST KOLWA	yes	DSO	33	YES	MARRIED	CHRISTIAN	PRIMARY	SALARIES/WAGES	30-34
KISUMU	WEST KOLWA	yes	DSO	29	NO	SINGLE	CHRISTIAN	COLLEGE	UNEMPLOYED	25-29
KISUMU	WEST KOLWA	yes	DSO	29	NO	MARRIED	CHRISTIAN	COLLEGE	SALARIES/WAGES	25-29
KISUMU	WEST KOLWA	yes	DSO	38	YES	MARRIED	CHRISTIAN	PRIMARY	SALARIES/WAGES	35-39
KISUMU	WEST KOLWA	yes	DSO	28	YES	SINGLE	CHRISTIAN	COLLEGE	SALARIES/WAGES	25-29
KISUMU	WEST KOLWA	yes	DSO	28	NO	MARRIED	CHRISTIAN	SECONDARY	SALARIES/WAGES	25-29
KISUMU	WEST KOLWA	yes	DSO	28	YES	SINGLE	CHRISTIAN	COLLEGE	SALARIES/WAGES	25-29
KISUMU	WEST KOLWA	yes	DSO	31	YES	MARRIED	CHRISTIAN	COLLEGE	SALARIES/WAGES	30-34
KISUMU	WEST KOLWA	yes	DSO	32	NO	SINGLE	CHRISTIAN	COLLEGE	SALARIES/WAGES	30-34
KISUMU	WEST KOLWA	yes	DSO	26	YES	SINGLE	CHRISTIAN	SECONDARY	SALARIES/WAGES	25-29
KISUMU	WEST KOLWA	yes	DSO	30	YES	MARRIED	CHRISTIAN	SECONDARY	SALARIES/WAGES	30-34
KISUMU	WEST KOLWA	yes	DSO	35	YES	MARRIED	CHRISTIAN	PRIMARY	SALARIES/WAGES	35-39
KISUMU	WEST KOLWA	yes	DSO	31	YES	MARRIED	CHRISTIAN	PRIMARY	SALARIES/WAGES	30-34
KISUMU	WEST KOLWA	yes	DSO	39	YES	MARRIED	CHRISTIAN	SECONDARY	SALARIES/WAGES	35-39
KISUMU	WEST KOLWA	yes	DSO	31	YES	MARRIED	CHRISTIAN	SECONDARY	SALARIES/WAGES	30-34
KISUMU	WEST KOLWA	yes	DSO	28	NO	SINGLE	CHRISTIAN	COLLEGE	UNEMPLOYED	25-29
KISUMU	WEST KOLWA	yes	DSO	34	YES	MARRIED	CHRISTIAN	PRIMARY	SALARIES/WAGES	30-34
KISUMU	WEST KOLWA	yes	DSO+IPC	30	NO	MARRIED	CHRISTIAN	PRIMARY	UNEMPLOYED	30-34
KISUMU	WEST KOLWA	yes	DSO+IPC	31	NO	MARRIED	CHRISTIAN	PRIMARY	UNEMPLOYED	30-34
KISUMU	WEST KOLWA	yes	DSO+IPC	28	NO	MARRIED	CHRISTIAN	PRIMARY	SALARIES/WAGES	25-29
KISUMU	WEST KOLWA	yes	DSO+IPC	39	NO	MARRIED	CHRISTIAN	PRIMARY	UNEMPLOYED	35-39
KISUMU	WEST KOLWA	yes	DSO+IPC	27	YES	MARRIED	CHRISTIAN	SECONDARY	SALARIES/WAGES	25-29
KISUMU	WEST KOLWA	yes	DSO+IPC	36	YES	MARRIED	CHRISTIAN	PRIMARY	UNEMPLOYED	35-39
KISUMU	WEST KOLWA	yes	DSO+IPC	38	NO	MARRIED	CHRISTIAN	PRIMARY	UNEMPLOYED	35-39
KISUMU	WEST KOLWA	yes	DSO+IPC	36	NO	MARRIED	CHRISTIAN	PRIMARY	UNEMPLOYED	35-39
KISUMU	WEST KOLWA	yes	DSO+IPC	39	NO	MARRIED	CHRISTIAN	PRIMARY	UNEMPLOYED	35-39
KISUMU	WEST KOLWA	yes	DSO+IPC	29	NO	SINGLE	CHRISTIAN	COLLEGE	UNEMPLOYED	25-29
KISUMU	WEST KOLWA	yes	DSO+IPC	26	NO	MARRIED	CHRISTIAN	PRIMARY	UNEMPLOYED	25-29
KISUMU	WEST KOLWA	yes	DSO+IPC	28	NO	MARRIED	CHRISTIAN	PRIMARY	UNEMPLOYED	25-29
KISUMU	WEST KOLWA	yes	DSO+IPC	38	YES	MARRIED	CHRISTIAN	SECONDARY	SALARIES/WAGES	35-39
KISUMU	WEST KOLWA	yes	DSO+IPC	35	NO	MARRIED	CHRISTIAN	PRIMARY	SALARIES/WAGES	35-39
KISUMU	WEST KOLWA	yes	DSO+IPC	28	YES	MARRIED	CHRISTIAN	PRIMARY	SALARIES/WAGES	25-29
KISUMU	WEST KOLWA	yes	IPC	39	YES	MARRIED	CHRISTIAN	SECONDARY	SALARIES/WAGES	35-39
KISUMU	WEST KOLWA	yes	DSO	29	YES	MARRIED	CHRISTIAN	PRIMARY	SALARIES/WAGES	25-29
KISUMU	WEST KOLWA	yes	DSO	25	NO	MARRIED	CHRISTIAN	COLLEGE	SALARIES/WAGES	25-29
KISUMU	WEST KOLWA	yes	DSO	34	YES	MARRIED	CHRISTIAN	PRIMARY	SALARIES/WAGES	30-34
KISUMU	WEST KOLWA	yes	DSO	28	NO	MARRIED	CHRISTIAN	SECONDARY	SALARIES/WAGES	25-29
KISUMU	WEST KOLWA	yes	DSO	35	NO	MARRIED	CHRISTIAN	PRIMARY	SALARIES/WAGES	35-39
KISUMU	WEST KOLWA	yes	DSO	39	YES	MARRIED	CHRISTIAN	PRIMARY	SALARIES/WAGES	35-39
KISUMU	WEST KOLWA	yes	DSO	29	YES	MARRIED	CHRISTIAN	SECONDARY	SALARIES/WAGES	25-29
KISUMU	WEST KOLWA	yes	DSO	29	YES	MARRIED	CHRISTIAN	SECONDARY	SALARIES/WAGES	25-29
KISUMU	WEST KOLWA	yes	DSO	33	YES	MARRIED	CHRISTIAN	PRIMARY	SALARIES/WAGES	30-34
KISUMU	WEST KOLWA	yes	DSO	35	YES	MARRIED	CHRISTIAN	SECONDARY	SALARIES/WAGES	35-39
KISUMU	WEST KOLWA	yes	DSO	30	YES	MARRIED	CHRISTIAN	SECONDARY	SALARIES/WAGES	30-34
KISUMU	WEST KOLWA	yes	DSO	32	YES	MARRIED	CHRISTIAN	SECONDARY	SALARIES/WAGES	30-34
KISUMU	WEST KOLWA	yes	DSO	34	NO	MARRIED	CHRISTIAN	PRIMARY	SALARIES/WAGES	30-34
KISUMU	WEST KOLWA	yes	DSO	36	YES	MARRIED	CHRISTIAN	SECONDARY	SALARIES/WAGES	35-39
KISUMU	WEST KOLWA	yes	DSO	33	YES	MARRIED	CHRISTIAN	SECONDARY	SALARIES/WAGES	30-34
KISUMU	WEST KOLWA	yes	DSO	38	YES	MARRIED	CHRISTIAN	SECONDARY	SALARIES/WAGES	35-39
KISUMU	WEST KOLWA	yes	DSO	33	YES	MARRIED	CHRISTIAN	COLLEGE	SALARIES/WAGES	30-34
KISUMU	WEST KOLWA	no	DSO	32	YES	SINGLE	NONE CHRISTIANS	COLLEGE	SALARIES/WAGES	30-34
KISUMU	WEST KOLWA	yes	DSO	29	YES	MARRIED	CHRISTIAN	PRIMARY	SALARIES/WAGES	25-29
KISUMU	WEST KOLWA	yes	DSO	30	YES	MARRIED	CHRISTIAN	SECONDARY	SALARIES/WAGES	30-34
KISUMU	WEST KOLWA	yes	DSO	34	YES	MARRIED	CHRISTIAN	SECONDARY	SALARIES/WAGES	30-34
KISUMU	WEST KOLWA	yes	DSO	35	YES	MARRIED	CHRISTIAN	PRIMARY	UNEMPLOYED	35-39
KISUMU	WEST KOLWA	yes	DSO	35	NO	MARRIED	CHRISTIAN	PRIMARY	SALARIES/WAGES	35-39
KISUMU	WEST KOLWA	yes	DSO	31	YES	MARRIED	CHRISTIAN	SECONDARY	SALARIES/WAGES	30-34
KISUMU	WEST KOLWA	yes	DSO	25	YES	SINGLE	CHRISTIAN	SECONDARY	UNEMPLOYED	25-29
KISUMU	WEST KOLWA	yes	DSO	39	YES	MARRIED	CHRISTIAN	SECONDARY	UNEMPLOYED	35-39
KISUMU	WEST KOLWA	yes	DSO	28	NO	MARRIED	CHRISTIAN	PRIMARY	SALARIES/WAGES	25-29
KISUMU	WEST KOLWA	yes	DSO	36	YES	MARRIED	CHRISTIAN	SECONDARY	SALARIES/WAGES	35-39
KISUMU	WEST KOLWA	yes	DSO	30	YES	MARRIED	CHRISTIAN	SECONDARY	SALARIES/WAGES	30-34
KISUMU	WEST KOLWA	yes	DSO	34	NO	MARRIED	CHRISTIAN	SECONDARY	SALARIES/WAGES	30-34
KISUMU	WEST KOLWA	yes	DSO	30	YES	MARRIED	CHRISTIAN	SECONDARY	SALARIES/WAGES	30-34
KISUMU	WEST KOLWA	yes	DSO	39	NO	MARRIED	CHRISTIAN	PRIMARY	SALARIES/WAGES	35-39
KISUMU	WEST KOLWA	yes	DSO	32	NO	MARRIED	CHRISTIAN	SECONDARY	SALARIES/WAGES	30-34
KISUMU	WEST KOLWA	yes	DSO	33	YES	MARRIED	CHRISTIAN	PRIMARY	SALARIES/WAGES	30-34
KISUMU	WEST KOLWA	yes	DSO	28	YES	MARRIED	CHRISTIAN	COLLEGE	SALARIES/WAGES	25-29
KISUMU	WEST KOLWA	yes	DSO	35	YES	MARRIED	NONE CHRISTIANS	SECONDARY	SALARIES/WAGES	35-39
KISUMU	WEST KOLWA	yes	DSO	25	NO	SINGLE	CHRISTIAN	SECONDARY	UNEMPLOYED	25-29
KISUMU	WEST KOLWA	yes	DSO	34	YES	MARRIED	CHRISTIAN	SECONDARY	SALARIES/WAGES	30-34
KISUMU	WEST KOLWA	yes	DSO	36	NO	MARRIED	CHRISTIAN	COLLEGE	SALARIES/WAGES	35-39
KISUMU	WEST KOLWA	yes	DSO	32	YES	MARRIED	CHRISTIAN	PRIMARY	SALARIES/WAGES	30-34
KISUMU	WEST KOLWA	yes	DSO	34	YES	MARRIED	CHRISTIAN	PRIMARY	SALARIES/WAGES	30-34
KISUMU	WEST KOLWA	yes	DSO	33	YES	MARRIED	CHRISTIAN	COLLEGE	SALARIES/WAGES	30-34
KISUMU	WEST KOLWA	yes	DSO	30	NO	MARRIED	CHRISTIAN	COLLEGE	SALARIES/WAGES	30-34
KISUMU	WEST KOLWA	no	DSO	32	YES	MARRIED	CHRISTIAN	SECONDARY	SALARIES/WAGES	30-34
KISUMU	WEST KOLWA	yes	DSO	29	NO	MARRIED	CHRISTIAN	COLLEGE	SALARIES/WAGES	25-29
KISUMU	WEST KOLWA	yes	DSO	31	YES	MARRIED	CHRISTIAN	SECONDARY	SALARIES/WAGES	30-34
KISUMU	WEST KOLWA	yes	DSO	35	YES	MARRIED	CHRISTIAN	PRIMARY	SALARIES/WAGES	35-39
KISUMU	WEST KOLWA	yes	DSO	32	NO	MARRIED	CHRISTIAN	PRIMARY	SALARIES/WAGES	30-34
KISUMU	WEST KOLWA	no	DSO	34	YES	MARRIED	CHRISTIAN	SECONDARY	SALARIES/WAGES	30-34
KISUMU	WEST KOLWA	yes	DSO	28	YES	MARRIED	CHRISTIAN	SECONDARY	SALARIES/WAGES	25-29
KISUMU	WEST KOLWA	yes	DSO	35	YES	MARRIED	CHRISTIAN	PRIMARY	SALARIES/WAGES	35-39
KISUMU	WEST KOLWA	no	DSO	29	NO	MARRIED	CHRISTIAN	SECONDARY	SALARIES/WAGES	25-29
KISUMU	WEST KOLWA	yes	DSO	29	NO	SINGLE	CHRISTIAN	PRIMARY	UNEMPLOYED	25-29
KISUMU	WEST KOLWA	yes	DSO	25	NO	MARRIED	CHRISTIAN	PRIMARY	SALARIES/WAGES	25-29
KISUMU	WEST KOLWA	no	DSO	32	YES	MARRIED	CHRISTIAN	SECONDARY	SALARIES/WAGES	30-34
KISUMU	WEST KOLWA	yes	DSO	34	YES	MARRIED	CHRISTIAN	PRIMARY	SALARIES/WAGES	30-34
KISUMU	WEST KOLWA	yes	DSO	31	YES	MARRIED	CHRISTIAN	SECONDARY	SALARIES/WAGES	30-34
KISUMU	WEST KOLWA	yes	DSO	29	YES	MARRIED	CHRISTIAN	PRIMARY	UNEMPLOYED	25-29
KISUMU	WEST KOLWA	yes	DSO	39	NO	MARRIED	CHRISTIAN	SECONDARY	UNEMPLOYED	35-39
KISUMU	WEST KOLWA	yes	DSO	29	NO	MARRIED	CHRISTIAN	SECONDARY	SALARIES/WAGES	25-29
KISUMU	WEST KOLWA	yes	DSO	25	YES	SINGLE	CHRISTIAN	PRIMARY	UNEMPLOYED	25-29
KISUMU	WEST KOLWA	yes	DSO	32	YES	MARRIED	CHRISTIAN	SECONDARY	SALARIES/WAGES	30-34
KISUMU	WEST KOLWA	yes	DSO	31	YES	MARRIED	CHRISTIAN	SECONDARY	SALARIES/WAGES	30-34
KISUMU	WEST KOLWA	yes	DSO	29	YES	SINGLE	CHRISTIAN	SECONDARY	UNEMPLOYED	25-29
KISUMU	WEST KOLWA	yes	DSO	28	NO	MARRIED	CHRISTIAN	SECONDARY	SALARIES/WAGES	25-29
KISUMU	WEST KOLWA	yes	DSO	35	YES	MARRIED	CHRISTIAN	COLLEGE	SALARIES/WAGES	35-39
KISUMU	WEST KOLWA	no	DSO	33	NO	MARRIED	CHRISTIAN	PRIMARY	SALARIES/WAGES	30-34
KISUMU	WEST KOLWA	yes	DSO	37	YES	MARRIED	CHRISTIAN	SECONDARY	SALARIES/WAGES	35-39
KISUMU	WEST KOLWA	yes	DSO	36	YES	MARRIED	CHRISTIAN	PRIMARY	SALARIES/WAGES	35-39
KISUMU	WEST KOLWA	yes	DSO	34	YES	MARRIED	CHRISTIAN	SECONDARY	SALARIES/WAGES	30-34
KISUMU	WEST KOLWA	yes	DSO	39	NO	MARRIED	CHRISTIAN	COLLEGE	UNEMPLOYED	35-39
KISUMU	WEST KOLWA	yes	DSO	32	YES	MARRIED	CHRISTIAN	SECONDARY	UNEMPLOYED	30-34
KISUMU	WEST KOLWA	yes	DSO	37	YES	MARRIED	CHRISTIAN	SECONDARY	SALARIES/WAGES	35-39
KISUMU	WEST KOLWA	yes	DSO	29	YES	MARRIED	CHRISTIAN	SECONDARY	SALARIES/WAGES	25-29
KISUMU	WEST KOLWA	yes	DSO	29	YES	MARRIED	CHRISTIAN	PRIMARY	SALARIES/WAGES	25-29
KISUMU	WEST KOLWA	yes	DSO	33	YES	MARRIED	CHRISTIAN	SECONDARY	SALARIES/WAGES	30-34
KISUMU	WEST KOLWA	yes	DSO	27	YES	MARRIED	CHRISTIAN	COLLEGE	SALARIES/WAGES	25-29
KISUMU	WEST KOLWA	yes	DSO	34	YES	MARRIED	CHRISTIAN	SECONDARY	SALARIES/WAGES	30-34
KISUMU	WEST KOLWA	no	DSO	35	YES	MARRIED	CHRISTIAN	PRIMARY	SALARIES/WAGES	35-39
KISUMU	WEST KOLWA	yes	DSO	29	YES	MARRIED	CHRISTIAN	COLLEGE	SALARIES/WAGES	25-29
KISUMU	WEST KOLWA	yes	DSO	27	YES	MARRIED	CHRISTIAN	COLLEGE	SALARIES/WAGES	25-29
KISUMU	WEST KOLWA	yes	DSO	30	NO	MARRIED	NONE CHRISTIANS	PRIMARY	UNEMPLOYED	30-34
KISUMU	WEST KOLWA	yes	DSO	35	YES	MARRIED	CHRISTIAN	SECONDARY	SALARIES/WAGES	35-39
KISUMU	WEST KOLWA	yes	DSO	30	NO	MARRIED	CHRISTIAN	PRIMARY	SALARIES/WAGES	30-34
KISUMU	WEST KOLWA	yes	DSO	27	YES	MARRIED	CHRISTIAN	SECONDARY	SALARIES/WAGES	25-29
KISUMU	WEST KOLWA	yes	DSO	34	YES	MARRIED	CHRISTIAN	PRIMARY	SALARIES/WAGES	30-34
KISUMU	WEST KOLWA	yes	DSO	29	YES	MARRIED	CHRISTIAN	SECONDARY	SALARIES/WAGES	25-29
KISUMU	WEST KOLWA	yes	DSO	34	YES	MARRIED	CHRISTIAN	PRIMARY	SALARIES/WAGES	30-34
KISUMU	WEST KOLWA	yes	DSO+IPC	34	NO	MARRIED	CHRISTIAN	SECONDARY	UNEMPLOYED	30-34
KISUMU	WEST KOLWA	yes	DSO	32	YES	MARRIED	CHRISTIAN	SECONDARY	SALARIES/WAGES	30-34
KISUMU	WEST KOLWA	yes	DSO+IPC	33	YES	MARRIED	CHRISTIAN	PRIMARY	SALARIES/WAGES	30-34
KISUMU	WEST KOLWA	no	DSO+IPC	34	NO	MARRIED	CHRISTIAN	PRIMARY	UNEMPLOYED	30-34
KISUMU	WEST KOLWA	yes	DSO+IPC	26	NO	MARRIED	CHRISTIAN	PRIMARY	SALARIES/WAGES	25-29
KISUMU	WEST KOLWA	yes	DSO	30	YES	MARRIED	CHRISTIAN	PRIMARY	SALARIES/WAGES	30-34
KISUMU	WEST KOLWA	no	DSO	33	YES	MARRIED	CHRISTIAN	COLLEGE	SALARIES/WAGES	30-34
KISUMU	WEST KOLWA	yes	DSO	32	YES	MARRIED	CHRISTIAN	SECONDARY	SALARIES/WAGES	30-34
KISUMU	WEST KOLWA	yes	DSO+IPC	33	NO	DIVORCED/SEPARATED/WIDOWED	CHRISTIAN	PRIMARY	UNEMPLOYED	30-34
KISUMU	WEST KOLWA	yes	DSO+IPC	26	NO	MARRIED	CHRISTIAN	SECONDARY	UNEMPLOYED	25-29
KISUMU	WEST KOLWA	no	DSO+IPC	34	NO	DIVORCED/SEPARATED/WIDOWED	CHRISTIAN	SECONDARY	UNEMPLOYED	30-34
KISUMU	WEST KOLWA	yes	DSO+IPC	33	NO	MARRIED	CHRISTIAN	SECONDARY	SALARIES/WAGES	30-34
KISUMU	WEST KOLWA	no	DSO	35	YES	MARRIED	CHRISTIAN	SECONDARY	SALARIES/WAGES	35-39
KISUMU	WEST KOLWA	yes	DSO	29	YES	MARRIED	CHRISTIAN	SECONDARY	UNEMPLOYED	25-29
KISUMU	WEST KOLWA	yes	DSO+IPC	38	NO	MARRIED	CHRISTIAN	PRIMARY	SALARIES/WAGES	35-39
KISUMU	WEST KOLWA	yes	DSO+IPC	39	NO	MARRIED	CHRISTIAN	PRIMARY	UNEMPLOYED	35-39
KISUMU	WEST KOLWA	yes	DSO+IPC	29	YES	MARRIED	CHRISTIAN	COLLEGE	SALARIES/WAGES	25-29
KISUMU	WEST KOLWA	yes	DSO+IPC	30	NO	MARRIED	CHRISTIAN	PRIMARY	SALARIES/WAGES	30-34
KISUMU	WEST KOLWA	yes	DSO	32	NO	MARRIED	CHRISTIAN	COLLEGE	SALARIES/WAGES	30-34
KISUMU	WEST KOLWA	yes	DSO	28	YES	MARRIED	CHRISTIAN	SECONDARY	SALARIES/WAGES	25-29
KISUMU	WEST KOLWA	yes	DSO	26	NO	MARRIED	CHRISTIAN	PRIMARY	UNEMPLOYED	25-29
KISUMU	WEST KOLWA	yes	DSO	35	YES	MARRIED	CHRISTIAN	PRIMARY	SALARIES/WAGES	35-39
KISUMU	WEST KOLWA	yes	DSO	31	YES	MARRIED	CHRISTIAN	SECONDARY	SALARIES/WAGES	30-34
KISUMU	WEST KOLWA	yes	DSO	32	YES	MARRIED	NONE CHRISTIANS	SECONDARY	SALARIES/WAGES	30-34
KISUMU	WEST KOLWA	no	DSO	35	YES	MARRIED	CHRISTIAN	PRIMARY	UNEMPLOYED	35-39
KISUMU	WEST KOLWA	yes	DSO	28	YES	SINGLE	CHRISTIAN	SECONDARY	SALARIES/WAGES	25-29
KISUMU	WEST KOLWA	yes	DSO	39	NO	MARRIED	CHRISTIAN	SECONDARY	SALARIES/WAGES	35-39
KISUMU	WEST KOLWA	yes	DSO	33	YES	MARRIED	CHRISTIAN	SECONDARY	SALARIES/WAGES	30-34
KISUMU	WEST KOLWA	yes	DSO	32	YES	MARRIED	CHRISTIAN	PRIMARY	SALARIES/WAGES	30-34
KISUMU	WEST KOLWA	yes	DSO	39	YES	MARRIED	CHRISTIAN	SECONDARY	SALARIES/WAGES	35-39
KISUMU	WEST KOLWA	yes	DSO	37	YES	MARRIED	CHRISTIAN	PRIMARY	SALARIES/WAGES	35-39
KISUMU	WEST KOLWA	yes	DSO	29	YES	SINGLE	CHRISTIAN	COLLEGE	UNEMPLOYED	25-29
KISUMU	WEST KOLWA	yes	DSO	32	YES	MARRIED	CHRISTIAN	SECONDARY	SALARIES/WAGES	30-34
KISUMU	WEST KOLWA	yes	DSO	28	YES	DIVORCED/SEPARATED/WIDOWED	CHRISTIAN	SECONDARY	SALARIES/WAGES	25-29
KISUMU	WEST KOLWA	yes	DSO	38	NO	MARRIED	CHRISTIAN	PRIMARY	UNEMPLOYED	35-39
KISUMU	WEST KOLWA	yes	DSO	32	YES	MARRIED	CHRISTIAN	SECONDARY	SALARIES/WAGES	30-34
KISUMU	WEST KOLWA	yes	DSO	31	YES	MARRIED	CHRISTIAN	SECONDARY	SALARIES/WAGES	30-34
KISUMU	WEST KOLWA	yes	DSO	29	NO	MARRIED	CHRISTIAN	SECONDARY	SALARIES/WAGES	25-29
KISUMU	WEST KOLWA	yes	DSO	28	YES	MARRIED	CHRISTIAN	SECONDARY	SALARIES/WAGES	25-29
KISUMU	WEST KOLWA	no	DSO	36	YES	MARRIED	CHRISTIAN	COLLEGE	SALARIES/WAGES	35-39
KISUMU	WEST KOLWA	yes	DSO	37	YES	MARRIED	CHRISTIAN	PRIMARY	UNEMPLOYED	35-39
KISUMU	WEST KOLWA	yes	DSO	30	YES	MARRIED	CHRISTIAN	SECONDARY	SALARIES/WAGES	30-34
KISUMU	WEST KOLWA	yes	DSO	33	YES	MARRIED	CHRISTIAN	PRIMARY	SALARIES/WAGES	30-34
KISUMU	WEST KOLWA	yes	DSO	28	NO	MARRIED	CHRISTIAN	SECONDARY	SALARIES/WAGES	25-29
KISUMU	WEST KOLWA	yes	DSO	25	NO	MARRIED	CHRISTIAN	PRIMARY	UNEMPLOYED	25-29
KISUMU	WEST KOLWA	yes	DSO	31	YES	MARRIED	CHRISTIAN	SECONDARY	SALARIES/WAGES	30-34
KISUMU	WEST KOLWA	yes	DSO	32	YES	MARRIED	CHRISTIAN	COLLEGE	SALARIES/WAGES	30-34
KISUMU	WEST KOLWA	yes	DSO	34	YES	SINGLE	CHRISTIAN	PRIMARY	SALARIES/WAGES	30-34
KISUMU	WEST KOLWA	yes	DSO	36	YES	MARRIED	CHRISTIAN	COLLEGE	SALARIES/WAGES	35-39
KISUMU	WEST KOLWA	yes	DSO	30	YES	MARRIED	CHRISTIAN	SECONDARY	SALARIES/WAGES	30-34
KISUMU	WEST KOLWA	yes	DSO	32	YES	MARRIED	CHRISTIAN	COLLEGE	SALARIES/WAGES	30-34
KISUMU	WEST KOLWA	yes	DSO	31	YES	MARRIED	CHRISTIAN	PRIMARY	UNEMPLOYED	30-34
KISUMU	WEST KOLWA	yes	DSO	26	YES	MARRIED	CHRISTIAN	PRIMARY	SALARIES/WAGES	25-29
KISUMU	WEST KOLWA	yes	DSO	26	YES	MARRIED	CHRISTIAN	COLLEGE	UNEMPLOYED	25-29
KISUMU	WEST KOLWA	yes	DSO	32	YES	MARRIED	CHRISTIAN	PRIMARY	UNEMPLOYED	30-34
KISUMU	WEST KOLWA	yes	DSO	35	YES	MARRIED	CHRISTIAN	PRIMARY	UNEMPLOYED	35-39
KISUMU	WEST KOLWA	yes	DSO	38	YES	SINGLE	CHRISTIAN	PRIMARY	SALARIES/WAGES	35-39
KISUMU	WEST KOLWA	yes	DSO	37	NO	MARRIED	CHRISTIAN	SECONDARY	SALARIES/WAGES	35-39
KISUMU	WEST KOLWA	yes	DSO	38	NO	MARRIED	CHRISTIAN	PRIMARY	SALARIES/WAGES	35-39
KISUMU	WEST KOLWA	yes	DSO	36	NO	MARRIED	CHRISTIAN	NONE	SALARIES/WAGES	35-39
KISUMU	WEST KOLWA	yes	DSO	28	YES	MARRIED	CHRISTIAN	SECONDARY	SALARIES/WAGES	25-29
KISUMU	WEST KOLWA	yes	DSO	27	YES	MARRIED	CHRISTIAN	SECONDARY	SALARIES/WAGES	25-29
KISUMU	WEST KOLWA	yes	DSO	37	NO	MARRIED	CHRISTIAN	COLLEGE	SALARIES/WAGES	35-39
KISUMU	WEST KOLWA	yes	DSO	26	YES	MARRIED	CHRISTIAN	PRIMARY	SALARIES/WAGES	25-29
KISUMU	WEST KOLWA	yes	DSO	28	YES	MARRIED	CHRISTIAN	SECONDARY	SALARIES/WAGES	25-29
KISUMU	WEST KOLWA	yes	DSO	31	YES	MARRIED	CHRISTIAN	SECONDARY	SALARIES/WAGES	30-34
KISUMU	WEST KOLWA	yes	DSO	36	YES	MARRIED	CHRISTIAN	COLLEGE	SALARIES/WAGES	35-39
KISUMU	WEST KOLWA	yes	DSO	33	NO	MARRIED	CHRISTIAN	UNIVERSITY	SALARIES/WAGES	30-34
KISUMU	WEST KOLWA	yes	DSO	26	YES	SINGLE	CHRISTIAN	COLLEGE	UNEMPLOYED	25-29
KISUMU	WEST KOLWA	yes	DSO	38	YES	MARRIED	CHRISTIAN	SECONDARY	SALARIES/WAGES	35-39
KISUMU	WEST KOLWA	yes	DSO	38	NO	MARRIED	CHRISTIAN	PRIMARY	UNEMPLOYED	35-39
KISUMU	WEST KOLWA	yes	DSO	32	YES	MARRIED	CHRISTIAN	COLLEGE	UNEMPLOYED	30-34
KISUMU	WEST KOLWA	yes	DSO	26	NO	MARRIED	CHRISTIAN	SECONDARY	SALARIES/WAGES	25-29
KISUMU	WEST KOLWA	yes	DSO	29	YES	MARRIED	CHRISTIAN	PRIMARY	SALARIES/WAGES	25-29
KISUMU	WEST KOLWA	yes	DSO	28	NO	SINGLE	CHRISTIAN	COLLEGE	SALARIES/WAGES	25-29
KISUMU	WEST KOLWA	yes	DSO	39	YES	MARRIED	CHRISTIAN	SECONDARY	UNEMPLOYED	35-39
KISUMU	WEST KOLWA	yes	DSO	28	YES	SINGLE	CHRISTIAN	COLLEGE	UNEMPLOYED	25-29
KISUMU	WEST KOLWA	yes	DSO	36	NO	MARRIED	CHRISTIAN	SECONDARY	SALARIES/WAGES	35-39
KISUMU	WEST KOLWA	yes	DSO	35	NO	MARRIED	CHRISTIAN	NONE	SALARIES/WAGES	35-39
KISUMU	WEST KOLWA	yes	DSO	31	YES	MARRIED	CHRISTIAN	SECONDARY	SALARIES/WAGES	30-34
KISUMU	WEST KOLWA	yes	DSO	35	YES	MARRIED	CHRISTIAN	PRIMARY	UNEMPLOYED	35-39
KISUMU	WEST KOLWA	yes	DSO	29	NO	MARRIED	CHRISTIAN	PRIMARY	SALARIES/WAGES	25-29
KISUMU	WEST KOLWA	yes	DSO	36	YES	SINGLE	CHRISTIAN	SECONDARY	SALARIES/WAGES	35-39
KISUMU	WEST KOLWA	yes	DSO	38	YES	MARRIED	CHRISTIAN	COLLEGE	SALARIES/WAGES	35-39
KISUMU	WEST KOLWA	yes	DSO	26	YES	MARRIED	CHRISTIAN	SECONDARY	SALARIES/WAGES	25-29
KISUMU	WEST KOLWA	yes	DSO	37	YES	MARRIED	CHRISTIAN	SECONDARY	SALARIES/WAGES	35-39
KISUMU	WEST KOLWA	yes	DSO	27	NO	MARRIED	CHRISTIAN	SECONDARY	SALARIES/WAGES	25-29
KISUMU	WEST KOLWA	yes	DSO	38	NO	MARRIED	CHRISTIAN	SECONDARY	SALARIES/WAGES	35-39
KISUMU	WEST KOLWA	yes	DSO	29	YES	MARRIED	CHRISTIAN	PRIMARY	SALARIES/WAGES	25-29
KISUMU	WEST KOLWA	yes	DSO	32	YES	MARRIED	CHRISTIAN	SECONDARY	SALARIES/WAGES	30-34
KISUMU	WEST KOLWA	yes	DSO	30	NO	MARRIED	CHRISTIAN	PRIMARY	SALARIES/WAGES	30-34
KISUMU	WEST KOLWA	yes	DSO	33	YES	MARRIED	CHRISTIAN	PRIMARY	SALARIES/WAGES	30-34
KISUMU	WEST KOLWA	yes	DSO	26	NO	MARRIED	CHRISTIAN	COLLEGE	SALARIES/WAGES	25-29
KISUMU	WEST KOLWA	yes	DSO	36	YES	MARRIED	CHRISTIAN	SECONDARY	SALARIES/WAGES	35-39
KISUMU	WEST KOLWA	yes	DSO	25	YES	MARRIED	CHRISTIAN	COLLEGE	SALARIES/WAGES	25-29
KISUMU	WEST KOLWA	yes	DSO	25	YES	SINGLE	CHRISTIAN	COLLEGE	UNEMPLOYED	25-29
KISUMU	WEST KOLWA	yes	DSO	32	YES	MARRIED	CHRISTIAN	PRIMARY	UNEMPLOYED	30-34
KISUMU	WEST KOLWA	yes	DSO	29	YES	MARRIED	CHRISTIAN	PRIMARY	UNEMPLOYED	25-29
KISUMU	WEST KOLWA	no	DSO	37	YES	MARRIED	CHRISTIAN	COLLEGE	SALARIES/WAGES	35-39
KISUMU	WEST KOLWA	yes	DSO	36	YES	MARRIED	CHRISTIAN	PRIMARY	SALARIES/WAGES	35-39
KISUMU	WEST KOLWA	yes	DSO	28	YES	MARRIED	CHRISTIAN	PRIMARY	SALARIES/WAGES	25-29
KISUMU	WEST KOLWA	yes	DSO	35	NO	MARRIED	CHRISTIAN	PRIMARY	SALARIES/WAGES	35-39
KISUMU	WEST KOLWA	yes	DSO	31	YES	MARRIED	CHRISTIAN	SECONDARY	SALARIES/WAGES	30-34
KISUMU	WEST KOLWA	yes	DSO	39	YES	MARRIED	CHRISTIAN	COLLEGE	UNEMPLOYED	35-39
KISUMU	WEST KOLWA	yes	DSO	37	NO	MARRIED	CHRISTIAN	PRIMARY	SALARIES/WAGES	35-39
KISUMU	WEST KOLWA	yes	DSO	29	YES	MARRIED	CHRISTIAN	SECONDARY	SALARIES/WAGES	25-29
KISUMU	WEST KOLWA	yes	DSO	34	YES	MARRIED	CHRISTIAN	PRIMARY	SALARIES/WAGES	30-34
KISUMU	WEST KOLWA	yes	DSO	36	YES	MARRIED	CHRISTIAN	PRIMARY	SALARIES/WAGES	35-39
KISUMU	WEST KOLWA	yes	DSO	35	YES	MARRIED	CHRISTIAN	PRIMARY	SALARIES/WAGES	35-39
KISUMU	WEST KOLWA	yes	DSO	30	YES	MARRIED	CHRISTIAN	SECONDARY	SALARIES/WAGES	30-34
KISUMU	WEST KOLWA	yes	DSO	31	YES	MARRIED	CHRISTIAN	SECONDARY	SALARIES/WAGES	30-34
KISUMU	WEST KOLWA	yes	DSO	36	YES	MARRIED	CHRISTIAN	PRIMARY	UNEMPLOYED	35-39
KISUMU	WEST KOLWA	yes	DSO	29	YES	MARRIED	CHRISTIAN	PRIMARY	SALARIES/WAGES	25-29
KISUMU	WEST KOLWA	yes	DSO	30	NO	MARRIED	CHRISTIAN	PRIMARY	SALARIES/WAGES	30-34
KISUMU	WEST KOLWA	yes	DSO	28	YES	SINGLE	CHRISTIAN	COLLEGE	SALARIES/WAGES	25-29
KISUMU	WEST KOLWA	yes	DSO	27	NO	MARRIED	NONE CHRISTIANS	NONE	SALARIES/WAGES	25-29
KISUMU	WEST KOLWA	yes	DSO	26	YES	SINGLE	NONE CHRISTIANS	COLLEGE	UNEMPLOYED	25-29
KISUMU	WEST KOLWA	yes	DSO	33	YES	MARRIED	CHRISTIAN	COLLEGE	SALARIES/WAGES	30-34
KISUMU	WEST KOLWA	yes	DSO	25	YES	MARRIED	CHRISTIAN	SECONDARY	SALARIES/WAGES	25-29
KISUMU	WEST KOLWA	yes	DSO	25	YES	MARRIED	CHRISTIAN	SECONDARY	SALARIES/WAGES	25-29
KISUMU	WEST KOLWA	yes	DSO	28	NO	MARRIED	CHRISTIAN	PRIMARY	SALARIES/WAGES	25-29
KISUMU	WEST KOLWA	yes	IPC	38	NO	MARRIED	CHRISTIAN	SECONDARY	SALARIES/WAGES	35-39
KISUMU	WEST KOLWA	yes	IPC	39	NO	DIVORCED/SEPARATED/WIDOWED	CHRISTIAN	PRIMARY	SALARIES/WAGES	35-39
KISUMU	WEST KOLWA	yes	DSO+IPC	36	YES	MARRIED	CHRISTIAN	COLLEGE	SALARIES/WAGES	35-39
KISUMU	WEST KOLWA	yes	DSO+IPC	27	NO	MARRIED	CHRISTIAN	SECONDARY	SALARIES/WAGES	25-29
KISUMU	WEST KOLWA	yes	DSO+IPC	29	NO	MARRIED	CHRISTIAN	SECONDARY	UNEMPLOYED	25-29
KISUMU	WEST KOLWA	yes	IPC	35	NO	MARRIED	CHRISTIAN	COLLEGE	SALARIES/WAGES	35-39
KISUMU	WEST KOLWA	yes	DSO	35	NO	MARRIED	CHRISTIAN	SECONDARY	SALARIES/WAGES	35-39
KISUMU	WEST KOLWA	yes	DSO	29	YES	MARRIED	CHRISTIAN	PRIMARY	SALARIES/WAGES	25-29
KISUMU	WEST KOLWA	yes	DSO	29	NO	MARRIED	CHRISTIAN	SECONDARY	SALARIES/WAGES	25-29
KISUMU	WEST KOLWA	yes	DSO	29	YES	SINGLE	CHRISTIAN	PRIMARY	SALARIES/WAGES	25-29
KISUMU	WEST KOLWA	yes	DSO	26	YES	SINGLE	CHRISTIAN	PRIMARY	SALARIES/WAGES	25-29
KISUMU	WEST KOLWA	yes	DSO	26	NO	SINGLE	CHRISTIAN	COLLEGE	SALARIES/WAGES	25-29
KISUMU	WEST KOLWA	yes	DSO	31	YES	MARRIED	CHRISTIAN	SECONDARY	SALARIES/WAGES	30-34
KISUMU	WEST KOLWA	yes	DSO	29	YES	MARRIED	CHRISTIAN	SECONDARY	SALARIES/WAGES	25-29
KISUMU	WEST KOLWA	yes	DSO	32	YES	MARRIED	CHRISTIAN	SECONDARY	SALARIES/WAGES	30-34
KISUMU	WEST KOLWA	no	DSO	29	NO	MARRIED	CHRISTIAN	PRIMARY	SALARIES/WAGES	25-29
KISUMU	WEST KOLWA	yes	DSO	29	YES	SINGLE	CHRISTIAN	SECONDARY	SALARIES/WAGES	25-29
KISUMU	WEST KOLWA	yes	DSO	32	YES	MARRIED	CHRISTIAN	COLLEGE	SALARIES/WAGES	30-34
KISUMU	WEST KOLWA	yes	DSO	34	NO	MARRIED	CHRISTIAN	COLLEGE	SALARIES/WAGES	30-34
KISUMU	WEST KOLWA	yes	DSO	30	NO	MARRIED	CHRISTIAN	PRIMARY	SALARIES/WAGES	30-34
KISUMU	WEST KOLWA	no	DSO	31	YES	MARRIED	CHRISTIAN	SECONDARY	SALARIES/WAGES	30-34
KISUMU	WEST KOLWA	yes	DSO	29	NO	MARRIED	CHRISTIAN	SECONDARY	SALARIES/WAGES	25-29
KISUMU	WEST KOLWA	yes	DSO	32	YES	MARRIED	CHRISTIAN	PRIMARY	SALARIES/WAGES	30-34
KISUMU	WEST KOLWA	yes	DSO	31	YES	MARRIED	CHRISTIAN	SECONDARY	SALARIES/WAGES	30-34
KISUMU	WEST KOLWA	yes	DSO	32	NO	MARRIED	CHRISTIAN	SECONDARY	SALARIES/WAGES	30-34
KISUMU	WEST KOLWA	yes	DSO	37	YES	MARRIED	CHRISTIAN	SECONDARY	SALARIES/WAGES	35-39
KISUMU	WEST KOLWA	yes	DSO	34	YES	MARRIED	CHRISTIAN	PRIMARY	SALARIES/WAGES	30-34
KISUMU	WEST KOLWA	yes	DSO	31	YES	MARRIED	CHRISTIAN	SECONDARY	SALARIES/WAGES	30-34
KISUMU	WEST KOLWA	no	DSO	26	NO	MARRIED	CHRISTIAN	PRIMARY	SALARIES/WAGES	25-29
KISUMU	WEST KOLWA	yes	DSO	27	YES	MARRIED	CHRISTIAN	PRIMARY	SALARIES/WAGES	25-29
KISUMU	WEST KOLWA	yes	DSO	33	YES	MARRIED	CHRISTIAN	SECONDARY	SALARIES/WAGES	30-34
KISUMU	WEST KOLWA	yes	DSO	28	YES	MARRIED	CHRISTIAN	PRIMARY	SALARIES/WAGES	25-29
KISUMU	WEST KOLWA	yes	DSO+IPC	35	NO	MARRIED	CHRISTIAN	SECONDARY	UNEMPLOYED	35-39
KISUMU	WEST KOLWA	yes	DSO	32	YES	MARRIED	CHRISTIAN	COLLEGE	SALARIES/WAGES	30-34
KISUMU	WEST KOLWA	yes	DSO	36	YES	MARRIED	CHRISTIAN	PRIMARY	SALARIES/WAGES	35-39
KISUMU	WEST KOLWA	yes	DSO	25	YES	SINGLE	CHRISTIAN	COLLEGE	SALARIES/WAGES	25-29
KISUMU	WEST KOLWA	yes	DSO	32	YES	MARRIED	CHRISTIAN	PRIMARY	UNEMPLOYED	30-34
KISUMU	WEST KOLWA	yes	DSO	39	NO	MARRIED	CHRISTIAN	SECONDARY	UNEMPLOYED	35-39
KISUMU	WEST KOLWA	yes	DSO	27	YES	MARRIED	CHRISTIAN	SECONDARY	UNEMPLOYED	25-29
KISUMU	WEST KOLWA	yes	DSO	30	NO	MARRIED	CHRISTIAN	PRIMARY	SALARIES/WAGES	30-34
KISUMU	WEST KOLWA	yes	DSO	28	YES	MARRIED	CHRISTIAN	PRIMARY	SALARIES/WAGES	25-29
KISUMU	WEST KOLWA	yes	DSO	25	YES	SINGLE	CHRISTIAN	SECONDARY	SALARIES/WAGES	25-29
KISUMU	WEST KOLWA	yes	DSO	38	YES	MARRIED	CHRISTIAN	SECONDARY	UNEMPLOYED	35-39
KISUMU	WEST KOLWA	yes	DSO	33	NO	MARRIED	CHRISTIAN	PRIMARY	UNEMPLOYED	30-34
KISUMU	WEST KOLWA	yes	DSO	29	YES	MARRIED	CHRISTIAN	PRIMARY	UNEMPLOYED	25-29
KISUMU	WEST KOLWA	yes	DSO	38	YES	MARRIED	CHRISTIAN	SECONDARY	SALARIES/WAGES	35-39
KISUMU	WEST KOLWA	yes	DSO	28	YES	MARRIED	CHRISTIAN	PRIMARY	SALARIES/WAGES	25-29
KISUMU	WEST KOLWA	yes	DSO	31	NO	MARRIED	CHRISTIAN	PRIMARY	SALARIES/WAGES	30-34
KISUMU	WEST KOLWA	yes	DSO	27	NO	SINGLE	CHRISTIAN	PRIMARY	SALARIES/WAGES	25-29
KISUMU	WEST KOLWA	yes	DSO	38	NO	MARRIED	CHRISTIAN	PRIMARY	SALARIES/WAGES	35-39
KISUMU	WEST KOLWA	yes	DSO	36	YES	MARRIED	CHRISTIAN	COLLEGE	UNEMPLOYED	35-39
KISUMU	WEST KOLWA	yes	DSO	30	YES	MARRIED	CHRISTIAN	COLLEGE	SALARIES/WAGES	30-34
KISUMU	WEST KOLWA	yes	DSO	32	YES	MARRIED	CHRISTIAN	PRIMARY	SALARIES/WAGES	30-34
KISUMU	WEST KOLWA	yes	DSO	30	YES	MARRIED	CHRISTIAN	SECONDARY	SALARIES/WAGES	30-34
KISUMU	WEST KOLWA	yes	DSO	38	NO	MARRIED	CHRISTIAN	SECONDARY	SALARIES/WAGES	35-39
KISUMU	WEST KOLWA	yes	DSO	31	YES	MARRIED	CHRISTIAN	COLLEGE	SALARIES/WAGES	30-34
KISUMU	WEST KOLWA	yes	DSO	30	YES	MARRIED	CHRISTIAN	SECONDARY	SALARIES/WAGES	30-34
KISUMU	WEST KOLWA	yes	DSO	27	YES	SINGLE	CHRISTIAN	SECONDARY	SALARIES/WAGES	25-29
KISUMU	WEST KOLWA	no	DSO	34	NO	MARRIED	CHRISTIAN	COLLEGE	SALARIES/WAGES	30-34
KISUMU	WEST KOLWA	yes	DSO	27	YES	MARRIED	CHRISTIAN	PRIMARY	SALARIES/WAGES	25-29
KISUMU	WEST KOLWA	no	DSO	35	YES	MARRIED	CHRISTIAN	PRIMARY	SALARIES/WAGES	35-39
KISUMU	WEST KOLWA	yes	DSO	38	NO	MARRIED	CHRISTIAN	SECONDARY	SALARIES/WAGES	35-39
KISUMU	WEST KOLWA	yes	DSO	29	NO	MARRIED	CHRISTIAN	COLLEGE	SALARIES/WAGES	25-29
KISUMU	WEST KOLWA	yes	DSO	29	YES	MARRIED	CHRISTIAN	SECONDARY	SALARIES/WAGES	25-29
KISUMU	WEST KOLWA	yes	DSO	36	YES	MARRIED	CHRISTIAN	SECONDARY	SALARIES/WAGES	35-39
KISUMU	WEST KOLWA	yes	DSO	35	YES	MARRIED	CHRISTIAN	UNIVERSITY	SALARIES/WAGES	35-39
KISUMU	WEST KOLWA	yes	DSO	34	YES	MARRIED	CHRISTIAN	SECONDARY	SALARIES/WAGES	30-34
KISUMU	WEST KOLWA	yes	DSO	30	NO	MARRIED	CHRISTIAN	SECONDARY	UNEMPLOYED	30-34
KISUMU	WEST KOLWA	yes	DSO	30	YES	MARRIED	CHRISTIAN	SECONDARY	SALARIES/WAGES	30-34
KISUMU	WEST KOLWA	yes	DSO	28	YES	MARRIED	CHRISTIAN	COLLEGE	SALARIES/WAGES	25-29
KISUMU	WEST KOLWA	yes	DSO	29	NO	MARRIED	CHRISTIAN	SECONDARY	SALARIES/WAGES	25-29
KISUMU	WEST KOLWA	yes	DSO	32	NO	MARRIED	CHRISTIAN	SECONDARY	SALARIES/WAGES	30-34
KISUMU	WEST KOLWA	yes	DSO	36	NO	MARRIED	CHRISTIAN	SECONDARY	SALARIES/WAGES	35-39
KISUMU	WEST KOLWA	yes	DSO	31	YES	MARRIED	CHRISTIAN	SECONDARY	SALARIES/WAGES	30-34
KISUMU	WEST KOLWA	yes	DSO	26	YES	SINGLE	CHRISTIAN	COLLEGE	SALARIES/WAGES	25-29
KISUMU	WEST KOLWA	yes	DSO	29	YES	MARRIED	CHRISTIAN	SECONDARY	SALARIES/WAGES	25-29
KISUMU	WEST KOLWA	yes	DSO	29	YES	MARRIED	CHRISTIAN	PRIMARY	SALARIES/WAGES	25-29
KISUMU	WEST KOLWA	yes	DSO	27	NO	MARRIED	CHRISTIAN	SECONDARY	SALARIES/WAGES	25-29
KISUMU	WEST KOLWA	yes	DSO	32	YES	MARRIED	NONE CHRISTIANS	SECONDARY	SALARIES/WAGES	30-34
KISUMU	WEST KOLWA	yes	DSO	30	YES	MARRIED	CHRISTIAN	SECONDARY	SALARIES/WAGES	30-34
KISUMU	WEST KOLWA	yes	DSO	27	YES	MARRIED	CHRISTIAN	PRIMARY	SALARIES/WAGES	25-29
KISUMU	WEST KOLWA	no	DSO	38	NO	MARRIED	CHRISTIAN	PRIMARY	UNEMPLOYED	35-39
KISUMU	WEST KOLWA	no	DSO	36	YES	MARRIED	CHRISTIAN	SECONDARY	SALARIES/WAGES	35-39
KISUMU	WEST KOLWA	yes	DSO	29	YES	MARRIED	CHRISTIAN	SECONDARY	SALARIES/WAGES	25-29
KISUMU	WEST KOLWA	yes	DSO	28	YES	MARRIED	CHRISTIAN	PRIMARY	UNEMPLOYED	25-29
KISUMU	WEST KOLWA	yes	DSO	34	YES	MARRIED	CHRISTIAN	PRIMARY	SALARIES/WAGES	30-34
KISUMU	WEST KOLWA	yes	DSO	31	YES	MARRIED	CHRISTIAN	SECONDARY	SALARIES/WAGES	30-34
KISUMU	WEST KOLWA	yes	DSO	27	YES	MARRIED	CHRISTIAN	PRIMARY	SALARIES/WAGES	25-29
KISUMU	WEST KOLWA	yes	DSO	33	NO	MARRIED	CHRISTIAN	PRIMARY	SALARIES/WAGES	30-34
KISUMU	WEST KOLWA	yes	DSO	30	YES	MARRIED	CHRISTIAN	SECONDARY	SALARIES/WAGES	30-34
KISUMU	WEST KOLWA	yes	DSO	30	YES	MARRIED	CHRISTIAN	COLLEGE	SALARIES/WAGES	30-34
KISUMU	WEST KOLWA	yes	DSO	32	YES	MARRIED	CHRISTIAN	SECONDARY	SALARIES/WAGES	30-34
KISUMU	WEST KOLWA	yes	DSO	35	NO	MARRIED	CHRISTIAN	COLLEGE	SALARIES/WAGES	35-39
KISUMU	WEST KOLWA	yes	DSO	32	YES	MARRIED	CHRISTIAN	SECONDARY	SALARIES/WAGES	30-34
KISUMU	WEST KOLWA	yes	DSO	26	YES	MARRIED	CHRISTIAN	SECONDARY	UNEMPLOYED	25-29
KISUMU	WEST KOLWA	yes	DSO	28	YES	MARRIED	CHRISTIAN	PRIMARY	SALARIES/WAGES	25-29
KISUMU	WEST KOLWA	yes	DSO	32	YES	MARRIED	CHRISTIAN	SECONDARY	SALARIES/WAGES	30-34
KISUMU	WEST KOLWA	yes	DSO	36	YES	MARRIED	CHRISTIAN	SECONDARY	SALARIES/WAGES	35-39
KISUMU	WEST KOLWA	yes	DSO	29	YES	MARRIED	CHRISTIAN	PRIMARY	UNEMPLOYED	25-29
KISUMU	WEST KOLWA	yes	DSO	35	NO	MARRIED	CHRISTIAN	SECONDARY	SALARIES/WAGES	35-39
KISUMU	KAWINO	yes	DSO	31	YES	MARRIED	CHRISTIAN	PRIMARY	SALARIES/WAGES	30-34
KISUMU	KAWINO	yes	DSO	38	NO	MARRIED	CHRISTIAN	SECONDARY	SALARIES/WAGES	35-39
KISUMU	KAWINO	yes	DSO	38	YES	MARRIED	CHRISTIAN	PRIMARY	UNEMPLOYED	35-39
KISUMU	KAWINO	yes	DSO	35	NO	MARRIED	CHRISTIAN	SECONDARY	SALARIES/WAGES	35-39
KISUMU	KAWINO	yes	DSO	33	YES	MARRIED	NONE CHRISTIANS	SECONDARY	SALARIES/WAGES	30-34
KISUMU	KAWINO	no	DSO	32	YES	MARRIED	CHRISTIAN	PRIMARY	UNEMPLOYED	30-34
KISUMU	KAWINO	yes	DSO	26	NO	MARRIED	CHRISTIAN	PRIMARY	SALARIES/WAGES	25-29
KISUMU	KAWINO	yes	DSO	39	YES	MARRIED	CHRISTIAN	SECONDARY	SALARIES/WAGES	35-39
KISUMU	KAWINO	yes	DSO	37	YES	MARRIED	CHRISTIAN	PRIMARY	SALARIES/WAGES	35-39
KISUMU	KAWINO	yes	DSO	30	NO	MARRIED	CHRISTIAN	PRIMARY	UNEMPLOYED	30-34
KISUMU	KAWINO	yes	DSO	30	YES	MARRIED	CHRISTIAN	PRIMARY	SALARIES/WAGES	30-34
KISUMU	KAWINO	yes	DSO	27	YES	MARRIED	CHRISTIAN	PRIMARY	SALARIES/WAGES	25-29
KISUMU	KAWINO	yes	DSO	32	YES	MARRIED	CHRISTIAN	SECONDARY	SALARIES/WAGES	30-34
KISUMU	KAWINO	yes	DSO	27	YES	SINGLE	CHRISTIAN	COLLEGE	SALARIES/WAGES	25-29
KISUMU	KAWINO	yes	DSO	32	YES	MARRIED	CHRISTIAN	PRIMARY	UNEMPLOYED	30-34
KISUMU	KAWINO	yes	DSO	33	YES	MARRIED	CHRISTIAN	PRIMARY	SALARIES/WAGES	30-34
KISUMU	KAWINO	yes	DSO	29	YES	MARRIED	CHRISTIAN	PRIMARY	SALARIES/WAGES	25-29
KISUMU	KAWINO	no	DSO	37	YES	MARRIED	CHRISTIAN	PRIMARY	SALARIES/WAGES	35-39
KISUMU	KAWINO	no	DSO	29	YES	MARRIED	CHRISTIAN	PRIMARY	SALARIES/WAGES	25-29
KISUMU	KAWINO	yes	DSO	27	YES	SINGLE	CHRISTIAN	SECONDARY	UNEMPLOYED	25-29
KISUMU	KAWINO	yes	DSO	29	NO	MARRIED	CHRISTIAN	SECONDARY	SALARIES/WAGES	25-29
KISUMU	KAWINO	yes	DSO	35	YES	MARRIED	CHRISTIAN	PRIMARY	SALARIES/WAGES	35-39
KISUMU	KAWINO	yes	DSO	31	YES	MARRIED	CHRISTIAN	SECONDARY	UNEMPLOYED	30-34
KISUMU	KAWINO	yes	DSO	35	YES	MARRIED	CHRISTIAN	PRIMARY	SALARIES/WAGES	35-39
KISUMU	KAWINO	yes	DSO	35	YES	MARRIED	CHRISTIAN	SECONDARY	SALARIES/WAGES	35-39
KISUMU	KAWINO	yes	DSO	29	YES	MARRIED	CHRISTIAN	SECONDARY	SALARIES/WAGES	25-29
KISUMU	KAWINO	yes	DSO	31	YES	MARRIED	CHRISTIAN	PRIMARY	SALARIES/WAGES	30-34
KISUMU	KAWINO	yes	DSO	32	YES	MARRIED	CHRISTIAN	SECONDARY	SALARIES/WAGES	30-34
KISUMU	KAWINO	yes	DSO	28	YES	MARRIED	CHRISTIAN	PRIMARY	SALARIES/WAGES	25-29
KISUMU	KAWINO	yes	DSO	33	YES	MARRIED	CHRISTIAN	SECONDARY	SALARIES/WAGES	30-34
KISUMU	KAWINO	yes	DSO	30	YES	MARRIED	CHRISTIAN	COLLEGE	SALARIES/WAGES	30-34
KISUMU	KAWINO	yes	DSO	29	YES	MARRIED	CHRISTIAN	PRIMARY	SALARIES/WAGES	25-29
KISUMU	KAWINO	no	DSO	34	YES	MARRIED	CHRISTIAN	COLLEGE	SALARIES/WAGES	30-34
KISUMU	KAWINO	yes	DSO	36	YES	MARRIED	CHRISTIAN	SECONDARY	SALARIES/WAGES	35-39
KISUMU	KAWINO	yes	DSO	34	YES	MARRIED	CHRISTIAN	PRIMARY	SALARIES/WAGES	30-34
KISUMU	KAWINO	yes	DSO	32	YES	MARRIED	CHRISTIAN	PRIMARY	SALARIES/WAGES	30-34
KISUMU	KAWINO	no	DSO	28	YES	MARRIED	CHRISTIAN	SECONDARY	SALARIES/WAGES	25-29
KISUMU	KAWINO	yes	DSO	32	YES	MARRIED	CHRISTIAN	SECONDARY	SALARIES/WAGES	30-34
KISUMU	KAWINO	yes	DSO	29	YES	MARRIED	CHRISTIAN	SECONDARY	SALARIES/WAGES	25-29
KISUMU	KAWINO	no	DSO	32	YES	MARRIED	CHRISTIAN	SECONDARY	SALARIES/WAGES	30-34
KISUMU	KAWINO	yes	DSO	29	YES	MARRIED	CHRISTIAN	SECONDARY	SALARIES/WAGES	25-29
KISUMU	KAWINO	yes	DSO	30	YES	MARRIED	CHRISTIAN	PRIMARY	SALARIES/WAGES	30-34
KISUMU	KAWINO	yes	DSO	32	YES	MARRIED	CHRISTIAN	COLLEGE	SALARIES/WAGES	30-34
KISUMU	KAWINO	no	DSO	25	YES	MARRIED	CHRISTIAN	SECONDARY	SALARIES/WAGES	25-29
KISUMU	KAWINO	yes	DSO	25	NO	SINGLE	CHRISTIAN	SECONDARY	SALARIES/WAGES	25-29
KISUMU	KAWINO	yes	DSO	29	YES	MARRIED	CHRISTIAN	PRIMARY	SALARIES/WAGES	25-29
KISUMU	KAWINO	yes	DSO	34	YES	MARRIED	CHRISTIAN	PRIMARY	SALARIES/WAGES	30-34
KISUMU	KAWINO	yes	DSO	37	YES	MARRIED	CHRISTIAN	SECONDARY	SALARIES/WAGES	35-39
KISUMU	KAWINO	yes	DSO	34	NO	MARRIED	CHRISTIAN	SECONDARY	SALARIES/WAGES	30-34
KISUMU	KAWINO	yes	DSO	33	YES	MARRIED	CHRISTIAN	PRIMARY	SALARIES/WAGES	30-34
KISUMU	KAWINO	yes	DSO	35	YES	MARRIED	CHRISTIAN	PRIMARY	SALARIES/WAGES	35-39
KISUMU	KAWINO	yes	DSO	36	YES	MARRIED	CHRISTIAN	PRIMARY	SALARIES/WAGES	35-39
KISUMU	KAWINO	yes	DSO	33	YES	MARRIED	CHRISTIAN	SECONDARY	SALARIES/WAGES	30-34
KISUMU	KAWINO	yes	DSO	29	NO	MARRIED	CHRISTIAN	PRIMARY	SALARIES/WAGES	25-29
KISUMU	KAWINO	yes	DSO	32	YES	MARRIED	CHRISTIAN	SECONDARY	SALARIES/WAGES	30-34
KISUMU	KAWINO	yes	DSO	28	YES	SINGLE	CHRISTIAN	SECONDARY	UNEMPLOYED	25-29
KISUMU	KAWINO	yes	DSO	27	YES	MARRIED	CHRISTIAN	COLLEGE	SALARIES/WAGES	25-29
KISUMU	KAWINO	no	DSO	25	YES	SINGLE	CHRISTIAN	COLLEGE	SALARIES/WAGES	25-29
KISUMU	KAWINO	yes	DSO	39	YES	MARRIED	CHRISTIAN	SECONDARY	SALARIES/WAGES	35-39
KISUMU	KAWINO	no	DSO	39	YES	MARRIED	CHRISTIAN	PRIMARY	SALARIES/WAGES	35-39
KISUMU	KAWINO	yes	DSO	28	NO	MARRIED	CHRISTIAN	SECONDARY	SALARIES/WAGES	25-29
KISUMU	KAWINO	yes	DSO	35	YES	MARRIED	CHRISTIAN	PRIMARY	SALARIES/WAGES	35-39
KISUMU	KAWINO	yes	DSO	39	YES	MARRIED	CHRISTIAN	COLLEGE	SALARIES/WAGES	35-39
KISUMU	KAWINO	yes	DSO	39	YES	MARRIED	CHRISTIAN	SECONDARY	SALARIES/WAGES	35-39
KISUMU	KAWINO	yes	DSO	38	NO	MARRIED	CHRISTIAN	PRIMARY	SALARIES/WAGES	35-39
KISUMU	KAWINO	yes	DSO	29	NO	SINGLE	CHRISTIAN	COLLEGE	SALARIES/WAGES	25-29
KISUMU	KAWINO	yes	DSO	30	YES	MARRIED	CHRISTIAN	PRIMARY	SALARIES/WAGES	30-34
KISUMU	KAWINO	yes	DSO	30	NO	MARRIED	CHRISTIAN	SECONDARY	SALARIES/WAGES	30-34
KISUMU	KAWINO	yes	DSO	38	YES	MARRIED	CHRISTIAN	SECONDARY	SALARIES/WAGES	35-39
KISUMU	KAWINO	yes	DSO	30	YES	SINGLE	CHRISTIAN	PRIMARY	SALARIES/WAGES	30-34
KISUMU	KAWINO	yes	DSO	32	YES	MARRIED	NONE CHRISTIANS	PRIMARY	SALARIES/WAGES	30-34
KISUMU	KAWINO	yes	DSO	31	NO	MARRIED	CHRISTIAN	PRIMARY	SALARIES/WAGES	30-34
KISUMU	KAWINO	yes	DSO	27	YES	SINGLE	CHRISTIAN	COLLEGE	UNEMPLOYED	25-29
KISUMU	KAWINO	yes	DSO	34	YES	MARRIED	CHRISTIAN	PRIMARY	SALARIES/WAGES	30-34
KISUMU	KAWINO	yes	DSO	32	YES	MARRIED	CHRISTIAN	SECONDARY	SALARIES/WAGES	30-34
KISUMU	KAWINO	yes	DSO	27	YES	MARRIED	CHRISTIAN	SECONDARY	SALARIES/WAGES	25-29
KISUMU	KAWINO	yes	DSO	30	YES	MARRIED	CHRISTIAN	PRIMARY	SALARIES/WAGES	30-34
KISUMU	KAWINO	no	DSO	26	NO	SINGLE	CHRISTIAN	PRIMARY	SALARIES/WAGES	25-29
KISUMU	KAWINO	yes	DSO	31	NO	MARRIED	CHRISTIAN	SECONDARY	SALARIES/WAGES	30-34
KISUMU	KAWINO	yes	DSO	26	YES	SINGLE	CHRISTIAN	UNIVERSITY	UNEMPLOYED	25-29
KISUMU	KAWINO	yes	DSO	32	YES	MARRIED	CHRISTIAN	PRIMARY	SALARIES/WAGES	30-34
KISUMU	KAWINO	yes	DSO	39	YES	MARRIED	CHRISTIAN	SECONDARY	SALARIES/WAGES	35-39
KISUMU	KAWINO	yes	DSO	25	YES	MARRIED	CHRISTIAN	PRIMARY	UNEMPLOYED	25-29
KISUMU	KAWINO	yes	DSO	31	YES	MARRIED	CHRISTIAN	PRIMARY	SALARIES/WAGES	30-34
KISUMU	KAWINO	no	DSO	26	YES	MARRIED	CHRISTIAN	SECONDARY	SALARIES/WAGES	25-29
KISUMU	KAWINO	yes	DSO	30	YES	MARRIED	CHRISTIAN	PRIMARY	SALARIES/WAGES	30-34
KISUMU	KAWINO	yes	DSO	28	YES	SINGLE	CHRISTIAN	UNIVERSITY	UNEMPLOYED	25-29
KISUMU	KAWINO	yes	DSO	26	YES	SINGLE	NONE CHRISTIANS	PRIMARY	SALARIES/WAGES	25-29
KISUMU	KAWINO	yes	DSO	30	NO	MARRIED	CHRISTIAN	PRIMARY	SALARIES/WAGES	30-34
KISUMU	KAWINO	yes	DSO	26	YES	MARRIED	CHRISTIAN	SECONDARY	SALARIES/WAGES	25-29
KISUMU	KAWINO	yes	DSO	27	YES	SINGLE	CHRISTIAN	COLLEGE	SALARIES/WAGES	25-29
KISUMU	KAWINO	no	DSO	38	YES	MARRIED	CHRISTIAN	SECONDARY	SALARIES/WAGES	35-39
KISUMU	KAWINO	yes	DSO	30	NO	MARRIED	CHRISTIAN	PRIMARY	SALARIES/WAGES	30-34
KISUMU	KAWINO	yes	DSO	27	NO	MARRIED	CHRISTIAN	PRIMARY	SALARIES/WAGES	25-29
KISUMU	KAWINO	yes	DSO	30	YES	MARRIED	CHRISTIAN	SECONDARY	UNEMPLOYED	30-34
KISUMU	KAWINO	yes	DSO	39	YES	MARRIED	CHRISTIAN	PRIMARY	UNEMPLOYED	35-39
KISUMU	KAWINO	no	DSO	35	YES	MARRIED	CHRISTIAN	PRIMARY	UNEMPLOYED	35-39
KISUMU	KAWINO	yes	DSO	29	NO	MARRIED	CHRISTIAN	PRIMARY	SALARIES/WAGES	25-29
KISUMU	KAWINO	yes	DSO	32	YES	MARRIED	CHRISTIAN	PRIMARY	SALARIES/WAGES	30-34
KISUMU	KAWINO	yes	DSO	33	YES	MARRIED	CHRISTIAN	PRIMARY	SALARIES/WAGES	30-34
KISUMU	KAWINO	yes	DSO	33	YES	MARRIED	CHRISTIAN	SECONDARY	SALARIES/WAGES	30-34
KISUMU	KAWINO	yes	DSO	35	YES	MARRIED	CHRISTIAN	COLLEGE	SALARIES/WAGES	35-39
KISUMU	KAWINO	no	DSO	37	YES	SINGLE	CHRISTIAN	PRIMARY	SALARIES/WAGES	35-39
KISUMU	KAWINO	no	DSO	36	NO	MARRIED	CHRISTIAN	SECONDARY	SALARIES/WAGES	35-39
KISUMU	KAWINO	yes	DSO	37	NO	MARRIED	CHRISTIAN	PRIMARY	UNEMPLOYED	35-39
KISUMU	KAWINO	yes	DSO	25	NO	SINGLE	CHRISTIAN	SECONDARY	UNEMPLOYED	25-29
KISUMU	KAWINO	yes	DSO	36	YES	MARRIED	CHRISTIAN	PRIMARY	SALARIES/WAGES	35-39
KISUMU	KAWINO	yes	DSO	35	YES	MARRIED	CHRISTIAN	SECONDARY	SALARIES/WAGES	35-39
KISUMU	KAWINO	yes	DSO	28	YES	MARRIED	CHRISTIAN	SECONDARY	SALARIES/WAGES	25-29
KISUMU	KAWINO	yes	DSO	29	YES	MARRIED	CHRISTIAN	PRIMARY	SALARIES/WAGES	25-29
KISUMU	KAWINO	yes	DSO	37	YES	MARRIED	NONE CHRISTIANS	PRIMARY	SALARIES/WAGES	35-39
KISUMU	KAWINO	yes	DSO	38	YES	SINGLE	CHRISTIAN	PRIMARY	SALARIES/WAGES	35-39
KISUMU	KAWINO	yes	DSO	35	YES	SINGLE	CHRISTIAN	PRIMARY	SALARIES/WAGES	35-39
KISUMU	KAWINO	yes	DSO	39	NO	MARRIED	CHRISTIAN	COLLEGE	SALARIES/WAGES	35-39
KISUMU	KAWINO	yes	DSO	39	NO	MARRIED	CHRISTIAN	SECONDARY	SALARIES/WAGES	35-39
KISUMU	KAWINO	yes	DSO	35	YES	MARRIED	CHRISTIAN	SECONDARY	SALARIES/WAGES	35-39
KISUMU	KAWINO	yes	DSO	39	YES	MARRIED	CHRISTIAN	SECONDARY	SALARIES/WAGES	35-39
KISUMU	KAWINO	yes	DSO	27	YES	MARRIED	CHRISTIAN	SECONDARY	SALARIES/WAGES	25-29
KISUMU	KAWINO	yes	DSO	27	YES	MARRIED	CHRISTIAN	PRIMARY	SALARIES/WAGES	25-29
KISUMU	KAWINO	yes	DSO	26	NO	MARRIED	CHRISTIAN	COLLEGE	SALARIES/WAGES	25-29
KISUMU	KAWINO	no	DSO	30	NO	MARRIED	CHRISTIAN	PRIMARY	SALARIES/WAGES	30-34
KISUMU	KAWINO	no	DSO	27	YES	MARRIED	CHRISTIAN	PRIMARY	SALARIES/WAGES	25-29
KISUMU	KAWINO	yes	DSO	39	YES	MARRIED	CHRISTIAN	SECONDARY	SALARIES/WAGES	35-39
KISUMU	KAWINO	yes	DSO	37	YES	MARRIED	CHRISTIAN	SECONDARY	SALARIES/WAGES	35-39
KISUMU	KAWINO	yes	DSO	33	YES	MARRIED	CHRISTIAN	SECONDARY	SALARIES/WAGES	30-34
KISUMU	KAWINO	no	DSO	34	NO	MARRIED	CHRISTIAN	PRIMARY	SALARIES/WAGES	30-34
KISUMU	KAWINO	yes	DSO	25	YES	SINGLE	CHRISTIAN	COLLEGE	UNEMPLOYED	25-29
KISUMU	KAWINO	yes	DSO	28	YES	MARRIED	CHRISTIAN	SECONDARY	SALARIES/WAGES	25-29
KISUMU	KAWINO	yes	DSO	34	YES	MARRIED	CHRISTIAN	SECONDARY	UNEMPLOYED	30-34
KISUMU	KAWINO	yes	DSO	36	NO	MARRIED	CHRISTIAN	PRIMARY	UNEMPLOYED	35-39
KISUMU	KAWINO	yes	DSO	26	NO	SINGLE	CHRISTIAN	PRIMARY	SALARIES/WAGES	25-29
KISUMU	KAWINO	yes	DSO	35	NO	MARRIED	CHRISTIAN	PRIMARY	SALARIES/WAGES	35-39
KISUMU	KAWINO	yes	DSO	33	YES	SINGLE	CHRISTIAN	COLLEGE	SALARIES/WAGES	30-34
KISUMU	KAWINO	yes	DSO	31	YES	MARRIED	CHRISTIAN	PRIMARY	SALARIES/WAGES	30-34
KISUMU	KAWINO	yes	DSO	34	YES	MARRIED	CHRISTIAN	PRIMARY	UNEMPLOYED	30-34
KISUMU	KAWINO	yes	DSO	27	NO	SINGLE	CHRISTIAN	UNIVERSITY	SALARIES/WAGES	25-29
KISUMU	KAWINO	no	DSO	34	NO	MARRIED	CHRISTIAN	PRIMARY	SALARIES/WAGES	30-34
KISUMU	KAWINO	yes	DSO	29	YES	MARRIED	CHRISTIAN	SECONDARY	SALARIES/WAGES	25-29
KISUMU	KAWINO	yes	DSO	36	YES	MARRIED	CHRISTIAN	SECONDARY	SALARIES/WAGES	35-39
KISUMU	KAWINO	yes	DSO	28	YES	SINGLE	CHRISTIAN	SECONDARY	SALARIES/WAGES	25-29
KISUMU	KAWINO	yes	DSO	27	NO	SINGLE	CHRISTIAN	SECONDARY	SALARIES/WAGES	25-29
KISUMU	KAWINO	yes	DSO	32	YES	MARRIED	CHRISTIAN	COLLEGE	SALARIES/WAGES	30-34
KISUMU	KAWINO	no	DSO	30	YES	MARRIED	CHRISTIAN	PRIMARY	SALARIES/WAGES	30-34
KISUMU	KAWINO	no	DSO	32	YES	MARRIED	CHRISTIAN	SECONDARY	UNEMPLOYED	30-34
KISUMU	KAWINO	yes	DSO	35	YES	MARRIED	CHRISTIAN	PRIMARY	UNEMPLOYED	35-39
KISUMU	KAWINO	yes	DSO	34	YES	MARRIED	CHRISTIAN	SECONDARY	SALARIES/WAGES	30-34
KISUMU	KAWINO	yes	DSO	28	YES	MARRIED	CHRISTIAN	PRIMARY	UNEMPLOYED	25-29
KISUMU	KAWINO	yes	DSO	38	NO	MARRIED	CHRISTIAN	COLLEGE	SALARIES/WAGES	35-39
KISUMU	KAWINO	yes	DSO	27	YES	SINGLE	CHRISTIAN	PRIMARY	SALARIES/WAGES	25-29
KISUMU	KAWINO	yes	DSO	26	NO	MARRIED	CHRISTIAN	COLLEGE	SALARIES/WAGES	25-29
KISUMU	KAWINO	yes	DSO	31	YES	MARRIED	CHRISTIAN	PRIMARY	SALARIES/WAGES	30-34
KISUMU	KAWINO	yes	DSO	34	YES	MARRIED	CHRISTIAN	COLLEGE	SALARIES/WAGES	30-34
KISUMU	KAWINO	yes	DSO	36	NO	MARRIED	CHRISTIAN	PRIMARY	SALARIES/WAGES	35-39
KISUMU	KAWINO	yes	DSO	31	NO	MARRIED	CHRISTIAN	PRIMARY	SALARIES/WAGES	30-34
KISUMU	KAWINO	yes	DSO	29	YES	SINGLE	CHRISTIAN	COLLEGE	UNEMPLOYED	25-29
KISUMU	KAWINO	yes	DSO	25	NO	MARRIED	CHRISTIAN	SECONDARY	SALARIES/WAGES	25-29
KISUMU	KAWINO	yes	DSO	29	YES	SINGLE	CHRISTIAN	SECONDARY	SALARIES/WAGES	25-29
KISUMU	KAWINO	yes	DSO	32	YES	MARRIED	CHRISTIAN	PRIMARY	SALARIES/WAGES	30-34
KISUMU	KAWINO	yes	DSO	38	YES	MARRIED	CHRISTIAN	PRIMARY	UNEMPLOYED	35-39
KISUMU	KAWINO	yes	DSO	36	YES	SINGLE	CHRISTIAN	PRIMARY	UNEMPLOYED	35-39
KISUMU	KAWINO	yes	DSO	25	YES	SINGLE	CHRISTIAN	COLLEGE	SALARIES/WAGES	25-29
KISUMU	KAWINO	no	DSO	33	YES	MARRIED	CHRISTIAN	SECONDARY	UNEMPLOYED	30-34
KISUMU	KAWINO	no	DSO	35	NO	MARRIED	CHRISTIAN	SECONDARY	SALARIES/WAGES	35-39
KISUMU	KAWINO	yes	DSO	31	NO	MARRIED	CHRISTIAN	COLLEGE	SALARIES/WAGES	30-34
KISUMU	KAWINO	yes	DSO	25	YES	SINGLE	CHRISTIAN	COLLEGE	UNEMPLOYED	25-29
KISUMU	KAWINO	yes	DSO	29	YES	MARRIED	CHRISTIAN	SECONDARY	SALARIES/WAGES	25-29
KISUMU	KAWINO	yes	DSO	29	YES	MARRIED	CHRISTIAN	PRIMARY	SALARIES/WAGES	25-29
KISUMU	KAWINO	no	DSO	25	YES	MARRIED	CHRISTIAN	SECONDARY	SALARIES/WAGES	25-29
KISUMU	KAWINO	yes	DSO	32	YES	MARRIED	CHRISTIAN	SECONDARY	SALARIES/WAGES	30-34
KISUMU	KAWINO	yes	DSO	30	YES	MARRIED	CHRISTIAN	SECONDARY	SALARIES/WAGES	30-34
KISUMU	KAWINO	yes	DSO	33	NO	MARRIED	CHRISTIAN	PRIMARY	SALARIES/WAGES	30-34
KISUMU	KAWINO	yes	DSO	34	NO	MARRIED	CHRISTIAN	COLLEGE	SALARIES/WAGES	30-34
KISUMU	KAWINO	yes	DSO	26	YES	MARRIED	CHRISTIAN	SECONDARY	SALARIES/WAGES	25-29
KISUMU	KAWINO	yes	DSO	36	YES	MARRIED	CHRISTIAN	SECONDARY	SALARIES/WAGES	35-39
KISUMU	KAWINO	no	DSO	29	YES	MARRIED	CHRISTIAN	SECONDARY	SALARIES/WAGES	25-29
KISUMU	KAWINO	yes	DSO	31	YES	MARRIED	CHRISTIAN	SECONDARY	SALARIES/WAGES	30-34
KISUMU	KAWINO	yes	DSO	35	YES	MARRIED	CHRISTIAN	PRIMARY	SALARIES/WAGES	35-39
KISUMU	KAWINO	yes	DSO	27	YES	MARRIED	CHRISTIAN	PRIMARY	SALARIES/WAGES	25-29
KISUMU	KAWINO	yes	DSO	33	YES	MARRIED	CHRISTIAN	SECONDARY	UNEMPLOYED	30-34
KISUMU	KAWINO	no	DSO	31	YES	MARRIED	CHRISTIAN	SECONDARY	SALARIES/WAGES	30-34
KISUMU	KAWINO	yes	DSO	33	YES	MARRIED	CHRISTIAN	SECONDARY	SALARIES/WAGES	30-34
KISUMU	KAWINO	yes	DSO	28	YES	SINGLE	CHRISTIAN	PRIMARY	SALARIES/WAGES	25-29
KISUMU	KAWINO	yes	DSO	39	NO	MARRIED	CHRISTIAN	PRIMARY	SALARIES/WAGES	35-39
KISUMU	KAWINO	no	DSO	38	NO	MARRIED	CHRISTIAN	SECONDARY	UNEMPLOYED	35-39
KISUMU	KAWINO	yes	DSO	30	NO	MARRIED	CHRISTIAN	PRIMARY	UNEMPLOYED	30-34
KISUMU	NORTH CENTRAL SEME	no	DSO	32	YES	MARRIED	CHRISTIAN	SECONDARY	UNEMPLOYED	30-34
KISUMU	NORTH CENTRAL SEME	no	DSO	26	YES	MARRIED	CHRISTIAN	PRIMARY	SALARIES/WAGES	25-29
KISUMU	NORTH CENTRAL SEME	yes	DSO	38	NO	MARRIED	CHRISTIAN	SECONDARY	UNEMPLOYED	35-39
KISUMU	NORTH CENTRAL SEME	yes	DSO	34	YES	MARRIED	CHRISTIAN	PRIMARY	UNEMPLOYED	30-34
KISUMU	NORTH CENTRAL SEME	yes	DSO	28	NO	MARRIED	CHRISTIAN	PRIMARY	SALARIES/WAGES	25-29
[truncated: 3,640 more rows]
